# Supplementary material for: Artificial intelligence empowering rare diseases: a bibliometric perspective over the last two decades
Source: Orphanet J Rare Dis. 2024 Sep 13;19:345. doi: 10.1186/s13023-024-03352-1 (PMC11401438; doi:10.1186/s13023-024-03352-1)
Supplement: Supplementary file 1 — Supplementary Material 1 [file 13023_2024_3352_MOESM1_ESM.xls]

## Sheet: savedrecs
Article Title	Journals	Author Full Names	Keywords	Abstract	DOI Link
Adrenocortical tumours	PATHOLOGE	Saeger, W	FAT-CELL METAPLASIA; ADRENAL-CORTEX; EXPRESSION; MYELOLIPOMA; NEOPLASMS; CARCINOMA; DISEASES; SERIES	Adrenocortical tumours have to be differentiated from cortical hyperplasias, medullary tumours and extra-adrenal tumours or metastases. These diagnoses are mostly possible using routine paraffin sections. In some cases, immunostaining for differing cortical and medullary tumours and metastases are necessary. Adrenal hyperplasias can be congenital or acquired. They are diffuse, micronodular or mac…	http://dx.doi.org/10.1007/s00292-003-0621-1
Management of hereditary angioedema: a Canadian approach	TRANSFUSION AND APHERESIS SCIENCE	Bowen, T; Hebert, J; Ritchie, B; Burnham, J; MacSween, M; Warrington, R; Yang, W; Issekutz, A; Karitsiotis, N; McCombie, N; Giulivi, T	ANGIONEUROTIC EDEMA; INHIBITOR	C1 esterase inhibitor (CI-INH) deficiency is a rare disorder that lacks consensus for diagnosis therapy and management. Recognizing that Canada is behind the European approach to this disorder, we have formed the Canadian Hereditary Angioedema Society (CHAES)/Societe d'angioedeme hereditaire du Canada (SAHC) to foster knowledge of this disorder in Canada and to advance care of patients with this …	http://dx.doi.org/10.1016/j.transci.2003.08.009
Sequencing and analysis of the genome of the Whipple's disease bacterium Tropheryma whipplei	LANCET	Bentley, SD; Maiwald, M; Murphy, LD; Pallen, MJ; Yeats, CA; Dover, LG; Norbertczak, HT; Besra, GS; Quail, MA; Harris, DE; von Herbay, A; Goble, A; Rutter, S; Squares, R; Squares, S; Barrell, BG; Parkhill, J; Relman, DA	ACTINOBACILLUS-ACTINOMYCETEMCOMITANS; BACILLUS; ORIGIN; ADHERENCE; WHIPPELII; PROTEIN; DIVERSE	Background Whipple's disease is a rare multisystem chronic infection, involving the intestinal tract as well as various other organs. The causative agent, Tropheryma whipplei, is a Gram-positive bacterium about which little is known. Our aim was to investigate the biology of this organism by generating and analysing the complete DNA sequence of its genome. Methods We isolated and propagated T whi…	http://dx.doi.org/10.1016/S0140-6736(03)12597-4
Anesthetic management in fibrodysplasia ossificans progressiva (FOP): A case report	JOURNAL OF CLINICAL ANESTHESIA	Singh, A; Ayyalapu, A; Keochekian, A	None	Fibrodysplasia ossificans progressiva (FOP) is a rare congenital disorder of connective tissue, which has significant implications on anesthetic management of affected patients, e.g., application of difficult airway algorithm, avoiding any trauma during venous cannulation. FOP has received very limited reviews in the published anesthesia literature. We describe perioperative care of a 21-year-old…	http://dx.doi.org/10.1016/S0952-8180(02)00508-1
Life with a rare chronic disease: the scleroderma experience	JOURNAL OF ADVANCED NURSING	Joachim, G; Acorn, S	TURNER-SYNDROME; UNITED-STATES; FOCUS GROUPS; BODY-IMAGE; STIGMA	Background. Little is known about the experience of living with a rare disease and how people with rare diseases cope with not only the disease but also the reactions of others. Scleroderma is a rare chronic connective tissue disease that results in fibrotic changes involving all or some organs of the body. The two types of scleroderma are systemic scleroderma, which involves the skin and interna…	http://dx.doi.org/10.1046/j.1365-2648.2003.02663.x
Canadian 2003 international consensus algorithm for the diagnosis, therapy, and management of hereditary angioedema	JOURNAL OF ALLERGY AND CLINICAL IMMUNOLOGY	Bowen, T; Cicardi, M; Farkas, H; Bork, K; Kreuz, W; Zingale, L; Varga, L; Martinez-Saguer, I; Aygören-Pürsün, E; Binkley, K; Zuraw, B; Davis, A; Hebert, J; Ritchie, B; Burnham, J; Castaldo, A; Menendez, A; Nagy, I; Harmat, G; Bucher, C; Lacuesta, G; Issekutz, A; Warrington, R; Yang, W; Dean, J; Kanani, A; Stark, D; McCusker, C; Wagner, E; Rivard, GE; Leith, E; Tsai, E; MacSween, M; Lyanga, J; Ser…	HORMONE REPLACEMENT THERAPY; CONVERTING ENZYME-ACTIVITY; C1 INHIBITOR CONCENTRATE; UPPER AIRWAY-OBSTRUCTION; TRANEXAMIC ACID; POSTMENOPAUSAL WOMEN; ANGIONEUROTIC-EDEMA; ESSENTIAL-HYPERTENSION; PLASMA-LEVELS; DANAZOL	Cl inhibitor deficiency (hereditary angioedema [HAE]) is a rare disorder for which there is a lack of consensus concerning diagnosis, therapy, and management, particularly in Canada. European initiatives have driven the approach to managing HAE with 3 C1-INH Deficiency Workshops held every 2 years in Hungary starting in 1999, with the third Workshop having recently been held in May 2003. The Euro…	http://dx.doi.org/10.1016/j.jaci.2004.06.043
The Brugada syndrome - To be evoked in case of malaise in a young adult	PRESSE MEDICALE	Jenvrin, J; Auffret, Y; Devaux, T; Jaffrelot, M; Picault, L	ST-SEGMENT ELEVATION; BUNDLE-BRANCH BLOCK; TERM FOLLOW-UP; LEADS V-1; DEATH; MARKER	A diagnosis to be evoked The Brugada syndrome is a rare but serious inherited disease that causes sudden cardiac death by ventricular tachycardia and fibrillation, especially in younger men. Diagnostic problems are related to the possible absence of symptoms although the electrocardiogram (ECG) reveals the characteristics of a Brugada syndrome and to the variations in the ECG in the same patient …	http://dx.doi.org/10.1016/S0755-4982(04)98753-2
The neural basis of hyperlexic reading: An fMRI case study	NEURON	Turkeltaub, PE; Flowers, DL; Verbalis, A; Miranda, M; Gareau, L; Eden, GF	PHONOLOGICAL PROCESSING ABILITIES; AUTOMATED IMAGE REGISTRATION; WORD RECOGNITION; DYSLEXIC-CHILDREN; YOUNG-CHILDREN; DEVELOPMENTAL DYSLEXIA; BRAIN ACTIVATION; LANGUAGE; SKILLS; COMPREHENSION	Children with autism spectrum disorders in very rare cases display surprisingly advanced hyperlexic reading skills. Using functional magnetic resonance imaging (fMRI), we studied the neural basis of this precocious reading ability in a 9-year-old hyperlexic boy who reads 6 years in advance of his age. During covert reading, he demonstrated greater activity in the left inferior frontal and superio…	http://dx.doi.org/10.1016/S0896-6273(03)00803-1
Exhaustive allelic transmission disequilibrium tests as a new approach to genome-wide association studies	NATURE GENETICS	Lin, S; Chakravarti, A; Cutler, DJ	SINGLE-NUCLEOTIDE POLYMORPHISMS; LINKAGE-DISEQUILIBRIUM; HIRSCHSPRUNGS-DISEASE; SEQUENCE VARIATION; RET PROTOONCOGENE; COMPLEX TRAITS; HAPLOTYPE; RECOMBINATION; GENES; DETERMINANTS	Genome-wide disease-association mapping has been heralded as the study design of the next generation, but the lack of analytical methods to use genotype data fully is a large stumbling block. Here we describe an algorithm and statistical method that efficiently and exhaustively exploits haplotype information by subjecting alleles (a marker or contiguous sets of markers) from sliding windows of al…	http://dx.doi.org/10.1038/ng1457
Therapeutic options in the treatment of pyogenic liver abscess	ULTRASCHALL IN DER MEDIZIN	Bergert, H; Kersting, S; Pyrc, J; Saeger, HD; Bunk, A	HEPATIC-ABSCESS; DRAINAGE; DIAGNOSIS	Background/Aims: Pyogenic liver abscess is a rare and life-threatening disease. Our aim is to discuss the aetiology and problems of diagnosis and treatment of this disease, based on our own clinical experience; We present and compare different therapeutic options, i.e. ultrasound-guided percutaneous abscess drainage, CT-guided drainage and open surgical drainage. Patients/Methods: In a time perio…	http://dx.doi.org/10.1055/s-2004-813338
Molecular triangulation: Bridging linkage and molecular-network information for identifying candidate genes in Alzheimer's disease	PROCEEDINGS OF THE NATIONAL ACADEMY OF SCIENCES OF THE UNITED STATES OF AMERICA	Krauthammer, M; Kaufmann, CA; Gilliam, TC; Rzhetsky, A	PROTEIN; PATHWAY	A major challenge in human genetics is identifying the molecular basis of common heritable disorders. In contrast to rare single-gene diseases, multifactorial disorders are thought to arise from the combined effect of multiple gene variants, such that any single variant may have only a modest effect on disease susceptibility. We present a method to identify genes that may harbor a significant pro…	http://dx.doi.org/10.1073/pnas.0404315101
The use of the neuronavigator in the orbital surgery of a rare case of Rosai-Dorfman disease	JOURNAL OF CRANIOFACIAL SURGERY	Cascone, P; Santamaria, S; Mercurio, A; Polito, E	SINUS HISTIOCYTOSIS; MASSIVE LYMPHADENOPATHY; MANIFESTATIONS; INVOLVEMENT; ENTITY	Neuronavigators are robotic devices that can help to bridge the gap between the data of three-dimensional images and the object by means of interactive computerized programs. A rare case of Rosai-Dorfman disease with prevalent bilateral endo-orbital interest is reported, in which an assisting neuronavigation system was used. The navigation system used is a stereotaxic system without the use of su…	http://dx.doi.org/10.1097/00001665-200407000-00023
A computer-aided diagnosis for distinguishing Tourette's syndrome from chronic tic disorder in children by a fuzzy system with a two-step minimization approach	IEEE TRANSACTIONS ON BIOMEDICAL ENGINEERING	Yin, TK; Chiu, NT	PERFUSION; TECHNETIUM-99M-HMPAO; CHILDHOOD; SPECT	Tourette's syndrome, no longer considered as a rare and unusual disease, is the most severe tic disorder in children. Early differential diagnosis between Tourette's syndrome and chronic tic disorder is difficult but important because proper and early medical therapy can improve the child's condition. Brain single-photon emission computed tomography (SPECT) perfusion imaging with technetium-99m h…	http://dx.doi.org/10.1109/TBME.2004.827954
No association between interferon-γ receptor-1 gene polymorphism and pulmonary tuberculosis in a Gambian population sample	THORAX	Awomoyi, AA; Nejentsev, S; Richardson, A; Hull, J; Koch, O; Podinovskaia, M; Todd, JA; McAdam, KPWJ; Blackwell, JM; Kwiatkowski, D; Newport, MJ	CALMETTE-GUERIN INFECTION; MYCOBACTERIUM-TUBERCULOSIS; SUSCEPTIBILITY; DEFICIENCY; MUTATION; INTERLEUKIN-10; ACTIVATION; STAT1; CHILD	Background: Tuberculosis (TB) is a major global cause of mortality and morbidity, and host genetic factors influence disease susceptibility. Interferon-gamma mediates immunity to mycobacteria and rare mutations in the interferon-gamma receptor-1 gene (IFNGR1) result in increased susceptibility to mycobacterial infection, including TB, in affected families. The role of genetic variation in IFNGR1 …	http://dx.doi.org/10.1136/thx.2003.013029
TPIT mutations are associated with early-onset, but not late-onset isolated ACTH deficiency	EUROPEAN JOURNAL OF ENDOCRINOLOGY	Metherell, LA; Savage, MO; Dattani, M; Walker, J; Clayton, PE; Farooqi, IS; Clark, AJL	OBESITY; GENE	Objective: Congenital isolated ACTH deficiency (IAD) is a rare inherited disorder that is clinically and genetically heterogeneous. Patients are characterised by low or absent cortisol production secondary to low plasma ACTH despite normal secretion of other pituitary hormones and the absence of structural pituitary defects. Onset may occur in the neonatal period, but may first be observed in lat…	http://dx.doi.org/10.1530/eje.0.1510463
Analysis of case-control studies of genetic and environmental factors with missing genetic information and haplotype-phase ambiguity	GENETIC EPIDEMIOLOGY	Spinka, C; Carroll, RJ; Chatterjee, N	MAXIMUM-LIKELIHOOD-ESTIMATION; GENOTYPE DATA; ASSOCIATIONS; INFERENCE	Case-control studies of unrelated subjects are now widely used to study the role of genetic susceptibility and gene-environment interactions in the etiology of complex diseases. Exploiting an assumption of gene-environment independence, and treating the distribution of environmental exposures as completely nonparametric, Chatterjee and Carroll [2005] (Biometrika 92:399-418) recently developed an …	http://dx.doi.org/10.1002/gepi.20085
Detection of single nucleotide polymorphisms in coagulation factor XI deficient patients by multitemperature single-strand conformation polymorphism analysis	JOURNAL OF CLINICAL LABORATORY ANALYSIS	Bezak, A; Kamanowski, R; Dossenbach-Glaninger, A; Kucharczyk, K; Lubitz, W; Hopmeier, P	APPLE 1 DOMAIN; BINDING-SITE; GEL-ELECTROPHORESIS; POINT MUTATIONS; IDENTIFICATION; GENE; DNA; THROMBIN	Factor XI (FXI) deficiency is a rare inherited disorder which can cause bleeding complications especially in case of hemostatic challenge and/or in tissues with high fibrinolytic activity. A number of causative mutations have been described in FXI deficient individuals which have been detected by various screening methods. In this study, we present the application of the multitemperature single-s…	http://dx.doi.org/10.1002/jcla.20084
Congenital nephrotic syndrome of Finnish type: detection of new nephrin mutations and prenatal diagnosis in an Italian family	PRENATAL DIAGNOSIS	Gigante, M; Greco, P; Defazio, V; Lucci, M; Margaglione, M; Gesualdo, L; Iolascon, A	GLOMERULAR PROTEIN; SLIT DIAPHRAGM; GENE; NPHS1; MECHANISMS; PODOCIN	Objectives Congenital nephrotic syndrome of the Finnish type (CNF) is a rare autosomal recessive disorder, caused by mutations in the NPHS1 gene, coding for nephrin. The aim of this work was to investigate the disease mutations in a CNF Italian family and to perform genetic prenatal diagnosis in the second pregnancy. Methods Polymerase chain reaction (PCR) and automatic sequence analysis were use…	http://dx.doi.org/10.1002/pd.1171
Use of recombinant factor VIIa in the management of severe bleeding episodes in patients with Bernard-Soulier syndrome	ANNALS OF HEMATOLOGY	Ozelo, MC; Svirin, P; Larina, L	ACTIVATED FACTOR-VII; GLYCOPROTEIN IB-ALPHA; VON-WILLEBRANDS-DISEASE; GLANZMANNS-THROMBASTHENIA; CARDIAC-SURGERY; NOVOSEVEN(R); HEMORRHAGE; DISORDERS; RECURRENT; INHIBITORS	Bernard - Soulier syndrome (BSS) is a rare congenital platelet disorder characterized by defective platelet adhesion and manifested by spontaneous and often profuse bleeding. Recombinant factor VIIa ( rFVIIa) is a haemostatic agent licensed for the treatment of bleeding episodes in patients with haemophilia and inhibitors, which may represent a low-risk alternative to existing therapies in the ma…	http://dx.doi.org/10.1007/s00277-005-1080-y
Investigation of protein functions through data-mining on integrated human transcriptome database, H-Invitational database (H-InvDB)	GENE	Yamasaki, C; Koyanagi, KO; Fujii, Y; Itoh, T; Barrero, R; Tamura, T; Yamaguchi-Kabata, Y; Tanino, M; Takeda, J; Fukuchi, S; Miyazaki, S; Nomura, N; Sugano, S; Imanishi, T; Gojobori, T	TRANSIENT MYELOPROLIFERATIVE DISORDER; FULL-LENGTH HUMAN; HUMAN GENES; SUBCELLULAR-LOCALIZATION; DOWN-SYNDROME; HUMAN CDNAS; GENOME; EXPRESSION; SEQUENCES; GATA-1	H-Invitational Database (H-InvDB; http://www.h-invitational.jp/) is a human transcriptome database, containing integrative annotation of 41,118 full-length cDNA clones originated from 21,037 loci. H-InvDB is a product of the H-Invitational project, an international collaboration to systematically and functionally validate human genes by analysis of a unique set of high quality full-length cDNA cl…	http://dx.doi.org/10.1016/j.gene.2005.05.036
Splenic rupture and haemoperitoneum in a patient with non-compaction of the left ventricular myocardium	BRITISH JOURNAL OF ANAESTHESIA	Errando, CL; Tatay, J; Serrano-Romero, A; Gudín-Uriel, M; Revert, M; Peiró, CM	ISOLATED NONCOMPACTION; NONOPERATIVE MANAGEMENT; DIAGNOSIS; SPLEEN; ECHOCARDIOGRAPHY; PROPOFOL; ADULTS; TRAUMA	The anaestheti.c and critical care management of blunt abdominal trauma in a patient previously diagnosed with non-compaction of the left ventricular myocardium (a rare autosomal dominant inherited disease) is reported. The management was influenced by the presence of an implanted automated internal defibrillator and treatment with anticoagulants because of the high frequency of severe arrhythmia…	http://dx.doi.org/10.1093/bja/aei207
Rituximab for autoimmune haemophilia: a proposed treatment algorithm	HAEMOPHILIA	Aggarwal, A; Grewal, R; Green, RJ; Boggio, L; Green, D; Weksler, BB; Wiestner, A; Schechter, GP	FACTOR-VIII INHIBITORS; CHRONIC LYMPHOCYTIC-LEUKEMIA; RECOMBINANT FACTOR VIIA; PORCINE FACTOR-VIII; ACQUIRED HEMOPHILIA; IMMUNOSUPPRESSIVE THERAPY; GAMMA-GLOBULIN; IN-VIVO; CYCLOSPORINE; CONCENTRATE	We previously reported durable complete responses following brief courses of rituximab and prednisone with or without cyclophosphamide in four patients with autoimmune haemophilia and inhibitor titres of 5-60 BU. We report here responses to this monoclonal anti-CD20 antibody in four additional patients, including two patients with inhibitor titres >200 BU. Factor VIII levels became normal 2-35wee…	http://dx.doi.org/10.1111/j.1365-2516.2005.01060.x
Tailoring haemostatic treatment to patient requirements - an update on monitoring haemostatic response using thrombelastography	HAEMOPHILIA	Sorensen, B; Ingerslev, J	RECOMBINANT FACTOR VIIA; WHOLE-BLOOD COAGULATION; THROMBIN GENERATION; CLOT FORMATION; TISSUE FACTOR; PLASMA; HEMOPHILIA; SYSTEM; COAGULOPATHY; THROMBOGRAM	Currently, there is no single haemostasis laboratory test that has the capacity to accurately illustrate the clinical effects of procoagulant or anticoagulant interventions. Although the time course of thrombin generation in plasma and the endogenous thrombin; potential (ETP) may be useful coagulation parameters, clotting involves components other than thrombin (e.g. platelets, fibrinogen). The c…	http://dx.doi.org/10.1111/j.1365-2516.2005.01156.x
Aspergillus fumigatus peritonitis in ambulatory peritoneal dialysis:: A case report and notes on the therapeutic approach	NEPHROLOGY	Bonfante, L; Nalesso, F; Cara, M; Antonello, A; Malagoli, A; Pastori, G; Guizzo, M; D'Angelo, A; Gambaro, G	FUNGAL PERITONITIS; CAPD PERITONITIS; DIAGNOSIS; ADULT	Aspergillus peritonitis is a rare disease in continuous peritoneal dialysis. It is a severe form of peritonitis, which is frequently lethal. We report a case of Aspergillus fumigatus peritonitis in a female patient on automated peritoneal dialysis (APD), who was successfully treated with intravenous amphotericin B and the removal of the peritoneal catheter. As delayed treatment has an increased m…	http://dx.doi.org/10.1111/j.1440-1797.2005.00370.x
Further evidence of genetic heterogeneity in familial exudative vitreoretinopathy;: exclusion of EVR1, EVR3, and EVR4 in a large autosomal dominant pedigree	BRITISH JOURNAL OF OPHTHALMOLOGY	Toomes, C; Downey, LM; Bottomley, HM; Mintz-Hittner, HA; Inglehearn, CF	NORRIE DISEASE; LINKAGE ANALYSIS; FZD4 MUTATIONS; LOCUS; FRIZZLED-4; MAPS; 11Q	Background/aims: Familial exudative vitreoretinopathy (FEVR) is an inherited blinding condition characterised by abnormal development of the retinal vasculature. The aim of this study was to perform linkage analysis in a large family affected with FEVR to determine whether the mutation involved was in one of the three known autosomal dominant FEVR loci or in another as yet unidentified gene. Meth…	http://dx.doi.org/10.1136/bjo.2004.042507
Refined repetitive sequence searches utilizing a fast hash function and cross species information retrievals	BMC BIOINFORMATICS	Reneker, J; Shyu, CR	TANDEM REPEATS; DNA; ALGORITHM; GENES; BLAST; TOOL	Background: Searching for small tandem/disperse repetitive DNA sequences streamlines many biomedical research processes. For instance, whole genomic array analysis in yeast has revealed 22 PHO-regulated genes. The promoter regions of all but one of them contain at least one of the two core Pho4p binding sites, CACGTG and CACGTT. In humans, microsatellites play a role in a number of rare neurodege…	http://dx.doi.org/10.1186/1471-2105-6-111
Autoimmune hepatitis in India: profile of an uncommon disease	BMC GASTROENTEROLOGY	Choudhuri, G; Somani, SK; Baba, CS; Alexander, G	UNITED-STATES; FEATURES	Background: Autoimmune hepatitis (AIH) has been reported to show considerable geographical variation in frequency and clinical manifestations. It is considered a rare cause of liver disease in India. The present study was undertaken to determine the incidence, clinical, biochemical and histological profile of AIH in this part of the world. Methods: Patients presenting with acute or chronic liver …	http://dx.doi.org/10.1186/1471-230X-5-27
Primary adrenal insufficiency in children: Twenty years experience at the Sainte-Justine Hospital, Montreal	JOURNAL OF CLINICAL ENDOCRINOLOGY & METABOLISM	Perry, R; Kecha, O; Paquette, J; Huot, C; Van Vliet, G; Deal, C	FAMILIAL GLUCOCORTICOID DEFICIENCY; CANDIDIASIS-ECTODERMAL DYSTROPHY; MUTANT P450 OXIDOREDUCTASE; WD-REPEAT PROTEIN; 21-HYDROXYLASE DEFICIENCY; WOLMAN-DISEASE; MUTATIONS; GENE; DIAGNOSIS; HYPERPLASIA	Primary adrenal insufficiency (PAI) in the pediatric population ( 0 - 18 yr) is most commonly attributed to congenital adrenal hyperplasia (CAH), which occurs in about 1 in 15,000 births, followed by Addison's disease, with an assumed autoimmune etiology. However, molecular advances have increased the number of possible diagnoses. The objective of this study was to determine the incidence and eti…	http://dx.doi.org/10.1210/jc.2004-0016
Refining hormonal diagnosis of type II 3β-hydroxysteroid dehydrogenase deficiency in patients with premature pubarche and hirsutism based on HSD3B2 genotyping	JOURNAL OF CLINICAL ENDOCRINOLOGY & METABOLISM	Mermejo, LM; Elias, LLK; Marui, S; Moreira, AC; Mendonca, BB; de Castro, M	CONGENITAL ADRENAL-HYPERPLASIA; MOLECULAR-BASIS; 3-BETA-HSD GENE; WOMEN; MUTATIONS; PSEUDOHERMAPHRODITISM; EXPRESSION; RESPONSES; DEFECTS; FEMALES	Congenital adrenal hyperplasia due to 3 beta-hydroxysteroid dehydrogenase/ Delta(5)-Delta(4)-isomerase ( 3 beta HSD), a rare autosomal recessive disorder that affects both sexes, has a heterogeneous clinical presentation ranging from the severe salt-wasting to the non-salt-wasting forms and results from mutations in the HSD3B2 gene. The hormonal criteria for diagnosing the mild variant of 3 beta …	http://dx.doi.org/10.1210/jc.2004-1552
Risk management strategies in the postmarketing period - Safety experience with the US and European bosentan surveillance programmes	DRUG SAFETY	Segal, ES; Valette, C; Oster, L; Bouley, L; Edfjall, C; Herrmann, P; Raineri, M; Kempff, M; Beacham, S; van Lierop, C	PULMONARY ARTERIAL-HYPERTENSION; SURVIVAL; THERAPY	In view of the shortcomings of the current system for postmarketing drug surveillance that is based on voluntary spontaneous adverse drug reaction (ADR) reporting, new approaches are needed. We describe an approach involving a combination of limited distribution, patient and physician education, as well as a novel pharmacovigilance system that is capable of promoting the safe and adequate use of …	http://dx.doi.org/10.2165/00002018-200528110-00001
Identifying Smith-Lemli-Opitz syndrome in conjunction with prenatal screening for Down syndrome	PRENATAL DIAGNOSIS	Craig, Wendy Y.; Haddow, James E.; Palomaki, Glenn E.; Kelley, Richard I.; Kratz, Lisa E.; Shackleton, Cedric H. L.; Marcos, Josep; Tint, G. Stephen; MacRae, Andrew R.; Nowaczyk, Malgorzata J.; Kloza, Edward M.; Irons, Mira B.; Roberson, Marie	UNCONJUGATED ESTRIOL; AMNIOTIC-FLUID; DIAGNOSIS; PREGNANCIES; BIOSYNTHESIS; RSH	Background Smith-Lemli-Opitz syndrome (SLOS)is a rare hereditary disorder of cholesterol metabolism. We examine the feasibility of identifying SLOS as a part of a routine prenatal screening and evaluate diagnostic testing in maternal urine (or serum), in addition to amniotic fluid. Methods Our SLOS risk algorithm utilized three Down syndrome screening markers (estimated 62% detection rate; 0.3% s…	http://dx.doi.org/10.1002/pd.1518
Alcohol use in congenital central hypoventilation syndrome	PEDIATRIC PULMONOLOGY	Chen, ML; Turkel, SB; Jacobson, JR; Keens, TG	ANXIETY DISORDERS; CHILDREN; ADOLESCENTS	Congenital central hypoventilation syndrome (CCHS) is a rare disorder where there is failure of automatic control of breathing. With improved recognition of CCHS, more children are appropriately diagnosed and treated in infancy, allowing survival into adult years. Because most of these children are able to participate in regular school, they are exposed to common adolescent behaviors, such as abu…	http://dx.doi.org/10.1002/ppul.20366
Differential diagnosis of chronic synovitis	PATHOLOGE	Krenn, V.; Morawietz, L.; Koenig, A.; Haeupl, T.	RHEUMATOID-ARTHRITIS; SYNOVIALITIS; SCORE	This review presents an algorithm for the standardised histopathological diagnostics of synovial biopsies and synovectomy specimens. In general, changes of the synovium can be inflammatory or non-inflammatory. To the latter group belong certain benign tumors such as the diffuse variant of the tenosynovial giant cell tumor, lipoma or synovial chondromatosis, additionally the rare group of storage …	http://dx.doi.org/10.1007/s00292-006-0866-6
Dementia lacking distinctive histology (DLDH) revisited	ACTA NEUROPATHOLOGICA	Mackenzie, Ian R. A.; Shi, Jing; Shaw, Catherine L.; DuPlessis, Daniel; Neary, David; Snowden, Julie S.; Mann, David M. A.	FRONTOTEMPORAL LOBAR DEGENERATION; MOTOR-NEURON DISEASE; UBIQUITIN-POSITIVE INCLUSIONS; INTRANUCLEAR INCLUSIONS; TAU; IMMUNOHISTOCHEMISTRY; CRITERIA; FAMILY; 17Q21	Although immunohistochemistry has helped to classify the histology of frontotemporal lobar degeneration (FTLD), there have been many cases, described in the literature as showing dementia lacking distinctive histology (DLDH), in which this technique has failed to disclose signature pathological changes. Using an automated procedure we have repeated immunostaining for ubiquitin protein (UBQ) in 41…	http://dx.doi.org/10.1007/s00401-006-0123-3
Paget's disease in the era of sentinel lymph node biopsy	AMERICAN JOURNAL OF SURGERY	Laronga, Christine; Hasson, Danielle; Hoover, Susan; Cox, John; Cantor, Alan; Cox, Charles; Carter, W. Bradford	None	Background: Paget's disease of the breast is an uncommon cancer. Breast cancer management has evolved to include sentinel lymph node biopsy (SLNB). Our objective is to determine utilization of SLNB in the surgical algorithm of Paget's disease. Methods: After institutional review board approval, a database review of patients with Paget's disease was conducted. Patient, demographics, tumor characte…	http://dx.doi.org/10.1016/j.amjsurg.2006.06.023
Familial lecithin-cholesterol acyltransferase deficiency: Biochemical characteristics and molecular analysis of a new LCAT mutation in a Polish family	ATHEROSCLEROSIS	Ldzior-Walus, B; Sieradzki, J; Kostner, G; Malecki, MT; Klupa, T; Wesolowska, T; Rostworowski, W; Hartwich, J; Walus, M; Kiec, AD; Naruszewicz, M	THIN LAYER CHROMATOGRAPHY; ESTER TRANSFER PROTEIN; TRANSGENIC MICE; PLASMA; LIPOPROTEINS; ATHEROSCLEROSIS; GENE; EXPRESSION; DELETION; TARGET	Familial LCAT deficiency (FLD) is a rare genetic disorder associated with corneal opacities, anaemia and proteinuria with renal failure. Here we report detailed analyses on plasma lipids, lipoproteins, and the molecular defect in two siblings from a Polish family presenting classical symptoms of FLD and their family members with newly discovered Val309Met mutation in exon 6 of LCAT gene. Both pat…	http://dx.doi.org/10.1016/j.atherosclerosis.2005.06.022
Arrhythmia predisposition - Between rare disease paradigms and common ion channel gene variants	JOURNAL OF THE AMERICAN COLLEGE OF CARDIOLOGY	Schulze-Bahr, Eric	LONG-QT-SYNDROME; SUDDEN CARDIAC DEATH; TORSADES-DE-POINTES; SINGLE-NUCLEOTIDE POLYMORPHISMS; LIFE-THREATENING ARRHYTHMIAS; Q-T SYNDROME; BRUGADA-SYNDROME; POTASSIUM CHANNEL; SCN5A MUTATION; CONDUCTION SYSTEM	Cardiac side effects, such as QT prolongation or occurrence of Torsade de pointes (TdP), from widely used cardiac and non-cardiac drugs are still a major challenge for physicians. Recent advances in knowledge on the physiology of myocardial repolarization have made it clear that alterations of ion channel genes are associated with diverse in vitro effects that may tune normal repolarization to cr…	http://dx.doi.org/10.1016/j.jacc.2006.07.006
Preclinical diagnosis of testotoxicosis in a boy with an activating mutation of the luteinizing hormone receptor	JOURNAL OF PEDIATRIC ENDOCRINOLOGY & METABOLISM	Teles, Milena; Nahime Brito, Vinicius; Prado Arnhold, Ivo Jorge; Bilharinho Mendonca, Berenice; Latronico, Ana Claudia	LIMITED PRECOCIOUS PUBERTY; FAMILIAL SEXUAL PRECOCITY; POINT MUTATION; GENE; PHENOTYPE; AGONIST; LEYDIG	Background. Testotoxicosis is an autosomal dominant disorder usually recognized by progressive virilization, linear growth acceleration, skeletal maturation and pubertal testosterone levels in boys before 4 years of age. Objective: To describe the clinical and hormonal follow-up of a male infant with testotoxicosis who was initially diagnosed by molecular analysis. Patient. A healthy asymptomatic…	http://dx.doi.org/10.1016/j.jacc.2006.07.006
Plasma sitosterol elevations are associated with an increased incidence of coronary events in men: Results of a nested case-control analysis of the Prospective Cardiovascular Munster (PROCAM) study	NUTRITION METABOLISM AND CARDIOVASCULAR DISEASES	Assmann, G; Cullen, P; Erbey, J; Ramey, DR; Kannenberg, F; Schulte, H	SERUM PLANT STEROLS; NONCHOLESTEROL STEROLS; HEART-DISEASE; CHOLESTEROL-SYNTHESIS; DIABETES-MELLITUS; PHYTOSTEROLS; METABOLISM; ABSORPTION; RISK; LIPOPROTEIN(A)	Background and aim: Sitosterolemia, a rare genetic disorder characterized by profoundly elevated plasma sitosterot concentrations, is associated with premature atherosclerosis in some individuals. This study was conducted to evaluate if the modest sitosterot elevations seen in the general population are also associated with the occurrence of coronary events. Methods and results: A nested case-con…	http://dx.doi.org/10.1016/j.numecd.2005.04.001
Quo vadis haemapheresis - Current developments in haemapheresis	TRANSFUSION AND APHERESIS SCIENCE	Borberg, H	T-CELL LYMPHOMA; VERSUS-HOST-DISEASE; BONE-MARROW-TRANSPLANTATION; PRESENTING DENDRITIC CELLS; CORONARY-HEART-DISEASE; ACTIVATED PROTEIN-C; EXTRACORPOREAL BLOOD PURIFICATION; MEMBRANE DIFFERENTIAL FILTRATION; REFRACTORY RHEUMATOID-ARTHRITIS; ADSORBENT RECIRCULATING SYSTEM	The techniques of haemapheresis originated in the development of centrifugal devices separating cells from plasma and later on plasma from cells. Subsequently membrane filtration was developed allowing for plasma-cell separation. The unspecificity of therapeutic plasma exchange led to the development of secondary plasma separation technologies being specific, semi-selective or selective such as a…	http://dx.doi.org/10.1016/j.transci.2005.11.001
Two candidate genes for low platelet count identified in an Asian Indian kindred by genome-wide linkage analysis: glycoprotein IX and thrombopoietin	EUROPEAN JOURNAL OF HUMAN GENETICS	Garner, C; Best, S; Menzel, S; Rooks, H; Spector, TD; Thein, SL	FETAL-HEMOGLOBIN PRODUCTION; BERNARD-SOULIER-SYNDROME; C-MPL LIGAND; MEGAKARYOCYTES; INHERITANCE; EXPRESSION; PEDIGREES; ALGORITHM; FASTER; THROMBOCYTOPENIA	A genome-wide linkage analysis of platelet count was carried out in a large Asian Indian kindred. Linkage analysis showed one marker (D3S1309) on chromosome 3q with a lod score of 3.26 and another (D3S1282) approximately 30cM centromeric, with a lod score of 2.52. Multipoint analysis of chromosome 3q identified two peaks with maximum multipoint lod scores of 3.52 and 4.11 under markers D3S1309 an…	http://dx.doi.org/10.1038/sj.ejhg.5201499
Case report of Haddad syndrome in a newborn: congenital central hypoventilation syndrome and Hirschsprung's disease	JOURNAL OF PERINATOLOGY	Dejhalla, M.; Parton, P.; Golombek, S. G.	PHOX2B; INFANT	Congenital central hypoventilation syndrome (CCHS) is a rare disorder characterized by failure of automatic control of breathing. Diagnosis is made by exclusion of other causes of hypoventilation. Genetic etiology is strongly suspected. Other autonomic nervous system dysfunctions, tumors of neural crest origin and Hirschsprung's disease are often found in affected children. Association with Hirsc…	http://dx.doi.org/10.1038/sj.jp.7211480
TOM: a web-based integrated approach for identification of candidate disease genes	NUCLEIC ACIDS RESEARCH	Rossi, Simona; Masotti, Daniele; Nardini, Christine; Bonora, Elena; Romeo, Giovanni; Macii, Enrico; Benini, Luca; Volinia, Stefano	RESOURCE; SUBTYPES; NETWORK	The massive production of biological data by means of highly parallel devices like microarrays for gene expression has paved the way to new possible approaches in molecular genetics. Among them the possibility of inferring biological answers by querying large amounts of expression data. Based on this principle, we present here TOM, a web-based resource for the efficient extraction of candidate ge…	http://dx.doi.org/10.1093/nar/gkl340
Haplotype-based association analysis in cohort and nested case-control studies	BIOMETRICS	Chen, JB; Chatterjee, N	REGRESSION-MODEL; GENOTYPE DATA; UNRELATED INDIVIDUALS; LIKELIHOOD; DISEASE; POLYMORPHISM; PREVENTION; INFERENCE; FUTURE	Genetic epidemiologic studies often collect genotype data at multiple loci within a genomic region of interest from a sample of unrelated individuals. One popular method for analyzing such data is to assess whether haplotypes, i.e., the arrangements of alleles along individual chromosomes, are associated with the disease phenotype or not. For many study subjects, however, the exact haplotype conf…	http://dx.doi.org/10.1111/j.1541-0420.2005.00406.x
Coagulation factor XI gene analysis in three factor XI deficient Austrian patients	EUROPEAN JOURNAL OF HAEMATOLOGY	Dossenbach-Glaninger, A; Hopmeier, P	CATALYTIC DOMAIN; COMPOUND HETEROZYGOSITY; NONSENSE MUTATION; MISSENSE MUTATION; IDENTIFICATION; FAMILY; ACTIVATION; THROMBIN	Objectives: Hereditary factor XI deficiency is a rare bleeding disorder with worldwide distribution. In Austrian patients only one mutation leading to congenital factor XI deficiency has been reported. In the present study, we identified the molecular basis of factor XI deficiency in three Austrian patients. Methods: Patients attended hospital for other reasons than bleeding disorders. Routine la…	http://dx.doi.org/10.1111/j.1600-0609.2005.00615.x
New aspects in the diagnosis and treatment of Cushing disease	PITUITARY TODAY: MOLECULAR, PHYSIOLOGICAL AND CLINICAL ASPECTS	Labeur, M.; Theodoropoulou, M.; Sievers, C.; Paez-Pereda, M.; Castillo, V.; Arzt, E.; Stalla, G. K.	SECRETING PITUITARY-ADENOMAS; RETINOIC ACID RECEPTORS; PPAR-GAMMA RECEPTOR; ACTH-SECRETION; IN-VIVO; DOPAMINE; HORMONE; SOM230; EXPRESSION; RELEASE	Cushing disease which is caused by the excessive production of ACTH is a rare and complex endocrine disorder that still represents a major challenge for the physician in terms of accurate diagnosis and efficient treatment. Diagnosing Cushing syndrome and its etiology is an elaborate procedure and no single test is sensitive and specific enough to provide sufficient accuracy. Therefore, an ordered…	http://dx.doi.org/10.1159/000094325
Difficulties in the mutation analysis of plasminogen gene: A study in two patients with ligneous conjunctivitis	CLINICAL AND APPLIED THROMBOSIS-HEMOSTASIS	Sartori, MT; Saggiorato, G; Pellati, D; Dal Bello, F; Lombardi, AM; Opocher, G; Spiezia, L; Girolami, A	APOLIPOPROTEIN(A) GENE; FIBRINOLYTIC SYSTEM; DEFICIENCY; FAMILY; HYDROCEPHALUS; PROTEINS; MEMBERS	The absence or very low levels of plasminogen cause a rare disabling disease called ligneous conjunctivitis, characterized by the growth of fibrin-rich pseudomembranes in the conjunctiva and on other mucosal surfaces. Several mutations have been detected in the plasminogen gene of patients affected with ligneous conjunctivitis. The human plasminogen gene, located on chromosome 6, has a marked hom…	http://dx.doi.org/10.1177/107602960601200112
Recurrence of the R947X mutation in unrelated families with autosomal dominant pseudohypoaldosteronism type 1: Evidence for a mutational hot spot in the mineralocorticoid receptor gene	JOURNAL OF CLINICAL ENDOCRINOLOGY & METABOLISM	Fernandes-Rosa, Fabio L.; de Castro, Margaret; Latronico, Ana Claudia; Sippell, Wolfgang G.; Riepe, Felix G.; Antonini, Sonir R.	I PSEUDOHYPOALDOSTERONISM; INACTIVATING MUTATIONS; NONSENSE MUTATION; IDENTIFICATION; HETEROGENEITY; DEFECTS	Background: The renal form of pseudohypoaldosteronism type 1 (PHA1) is a rare disease characterized by congenital mineralocorticoid resistance of the kidney. Twenty-two different loss-of-function mutations in the mineralocorticoid receptor gene have been described in families with PHA1. These mutations were not recurrent and resulted in a large phenotypic variability. Objective: The objective of …	http://dx.doi.org/10.1210/jc.2006-0605
A staging system for infantile Krabbe disease to predict outcome after unrelated umbilical cord blood transplantation	PEDIATRICS	Escolar, Maria L.; Poe, Michele D.; Martin, Holly R.; Kurtzberg, Joanne	None	OBJECTIVE. Infantile Krabbe disease, a rare neurodegenerative disorder that leads to rapid demyelination, dysmyelination, and death in the first 2 years of life, is responsive to treatment with umbilical cord blood transplantation provided that the patient is treated in the first weeks of life. At present, family history is the only way to identify patients that are asymptomatic with most patient…	http://dx.doi.org/10.1542/peds.2006-0747
Significant improvement from chronic beryllium disease following corticosteroid pulse therapy	INDUSTRIAL HEALTH	Nagaoka, K; Yoshida, T; Sakakibara, H; Kurita, H; Taniwaki, H; Ono, Y	None	Chronic beryllium disease (CBD) is a rare disease characterized by diffuse interstitial pulmonary granulomatosis. We report a case of CBD which exhibited marked improvement both subjectively and objectively following pulse therapy. The patient was a 36-year-old man whose chief complaint was dyspnea and a dry cough. Since July 1990, the patient had been working in the development of an automatic o…	http://dx.doi.org/10.2486/indhealth.44.296
Long-term response of pituitary carcinoma to temozolomide - Report of two cases	JOURNAL OF NEUROSURGERY	Fadul, Camilo E.; Kominsky, Andrew L.; Meyer, Louise P.; Kingman, Linda S.; Kinlaw, William B.; Rhodes, C. Harker; Eskey, Clifford J.; Simmons, Nathan E.	PHASE-II; METASTASES; CANCER	Pituitary carcinoma is a rare tumor characterized by poor responsiveness to therapy, leading to early death. Reported responses to standard chemotherapy have only been anecdotal, with no single agent or combination demonstrating consistent efficacy in the treatment of patients with this disease. The authors report rare examples of a persistent response to cytotoxic chemotherapy in two patients wi…	http://dx.doi.org/10.3171/jns.2006.105.4.621
Narcolepsy	MONATSSCHRIFT KINDERHEILKUNDE	Handwerker, G.	DAYTIME SLEEPINESS; SCALE	Narcolepsy is a rare disorder of sleep-wake regulation in children and adolescents. Key symptoms are hypersomnia (abnormal sleepiness and sleep in socially inadequate situations) and cataplexy (loss of power in muscles, often triggered by emotions). Further symptoms are hallucinations, sleep paralysis, and automatic behavior. In adults, the disorder is not extremely rare (1:2,500-1:40,000), but i…	http://dx.doi.org/10.1007/s00112-007-1555-0
Genomic mining for complex disease traits with random chemistry	GENETIC PROGRAMMING AND EVOLVABLE MACHINES	Eppstein, Margaret J.; Payne, Joshua L.; White, Bill C.; Moore, Jason H.	WIDE ASSOCIATION; EPISTASIS; GENETICS; RELIEFF; GENES	Our rapidly growing knowledge regarding genetic variation in the human genome offers great potential for understanding the genetic etiology of disease. This, in turn, could revolutionize detection, treatment, and in some cases prevention of disease. While genes for most of the rare monogenic diseases have already been discovered, most common diseases are complex traits, resulting from multiple ge…	http://dx.doi.org/10.1007/s10710-007-9039-5
A shift in the diagnostics of the small intestine tumors	EUROPEAN JOURNAL OF RADIOLOGY	Kala, Zdenek; Valek, Vlastimil; Kysela, Petr; Svoboda, Tomas	GASTROINTESTINAL STROMAL TUMORS; IMATINIB MESYLATE; MALIGNANT-TUMORS; SMALL-BOWEL; BENIGN	Primary, secondary, benign or malignant tumorous diseases of the small intestine are rare. They are very often diagnosed by accident or as a cause of acute abdomen. This work should answer the question, whether there is a method of making the diagnosis earlier when the disease is limited and easy to cure. Methodology: A retrospective study comprising 96 patients having undergone surgery for a sma…	http://dx.doi.org/10.1016/j.ejrad.2007.01.023
Recurrent fevers of unknown origin	INFECTIOUS DISEASE CLINICS OF NORTH AMERICA	Knockaert, Daniel C.	MACROPHAGE ACTIVATION SYNDROME; FAMILIAL MEDITERRANEAN FEVER; MUCKLE-WELLS-SYNDROME; PERIODIC FEVER; CLINICAL-FEATURES; HYPERIMMUNOGLOBULINEMIA-D; INFLAMMATORY PSEUDOTUMOR; PROSPECTIVE MULTICENTER; DIFFERENTIAL-DIAGNOSIS; DISEASE	Recurrent fever of unknown origin is mostly caused by rather rare diseases and many cases remain unexplained. The very limited literature data do not allow one to construct a diagnostic algorithm. A number of general principles should be kept in mind before starting the investigation for this rare subtype of fever of unknown origin.	http://dx.doi.org/10.1016/j.idc.2007.08.004
Concomitant existence of total bowel aganglionosis and congenital central hypoventilation syndrome in a neonate with PHOX2B gene mutation	JOURNAL OF PEDIATRIC SURGERY	Ou-Yang, Mei-Chen; Yang, San-Nan; Hsu, Yung-Ming; Ou-Yang, Mei-Hui; Haung, Hsin-Chun; Lee, Shin-Yi; Hsieh, Wu-Shiun; Su, Yi-Ning; Liu, Chieh-An	HIRSCHSPRUNGS-DISEASE; AUTOMATIC-CONTROL; VENTILATION; DIAGNOSIS; GENOTYPE; CHILDREN; FAILURE; CARE	Hirschsprung's disease (HSCR) is characterized by the absence of intramural ganglion cells in the distal gut, resulting in bowel obstruction shortly after birth. Congenital central hypoventilation syndrome (CCHS) results in hypoventilation, most pronounced during sleep, with relative insensitivity to hypercarbia and reduced insensitivity to hypoxia. Congenital central hypoventilation syndrome wit…	http://dx.doi.org/10.1016/j.jpedsurg.2006.10.022
Spinal gout in a renal transplant patient: a case report and literature review	SURGICAL NEUROLOGY	Hou, Lewis C.; Hsu, Andrew R.; Veeravagu, Anand; Boakye, Maxwell	OF-THE-LITERATURE; LOW-BACK-PAIN; TOPHACEOUS GOUT; CORD COMPRESSION; LUMBAR SPINE; EPIDURAL ABSCESS; CERVICAL-SPINE; PERIPHERAL TOPHI; AXIAL SKELETON; INVOLVEMENT	Background: Gout in the axial spine is rare. We present a case report on a renal transplant patient who developed fever and acute back pain at the L5 through SI level secondary to sodium urate deposits. We review the literature on this rare disease and propose a management algorithm based on a resulting analysis. Case Description: A 37-year-old man with a history of gout and a renal transplant fo…	http://dx.doi.org/10.1016/j.surneu.2006.03.038
Osteochondral allograft transplantation	OPERATIVE TECHNIQUES IN SPORTS MEDICINE	Davidson, Philip A.; Carter, Thomas R.	TERM-FOLLOW-UP; ARTICULAR-CARTILAGE; FRESH; STORAGE; DEFECTS; JOINT; BONE	Full-thickness articular cartilage lesions can produce a variety of debilitating symptoms and lead to progressive arthrosis. Hyaline cartilage, once damaged, has limited or no capacity for intrinsic healing. These lesions are especially challenging to treat in the younger patient population. Many techniques have been used and described to treat these defects. Restoration of articular cartilage ma…	http://dx.doi.org/10.1053/j.otsm.2006.07.002
The place of liver transplantation in the treatment of hepatic epitheloid hemangioendothelioma -: Report of the European Liver Transplant Registry	ANNALS OF SURGERY	Lerut, Jan P.; Orlando, Giuseppe; Adam, Rene; Schiavo, Marcello; Klempnauer, Jurgen; Mirza, Darius; Boleslawski, Emmanuel; Burroughs, Andrew; Selles, Carlos Fernandez; Jaeck, Daniel; Pfitzmann, Robert; Salizzoni, Mauro; Soderdahl, Gunner; Steininger, Rudi; Wettergren, Andre; Mazzaferro, Vincenzo; Le Treut, Yves Patrice; Karam, Vincent	INFANTILE HEMANGIOENDOTHELIOMA; SURGICAL-TREATMENT; VASCULAR TUMORS; FEATURES; GROWTH; MR	Background: Hepatic epitheloid hemangioendothelioma (HEHE) is a rare low-grade vascular tumor. Its treatment algorithm is still unclear mainly due to a lack of larger clinical experiences with detailed long-term follow-up. Material and Methods: Fifty-nine patients, reported to the European Liver Transplant Registry, were analyzed to define the role of liver transplantation (LT) in the treatment o…	http://dx.doi.org/10.1097/SLA.0b013e31815c2a70
A case of robot-assisted excision of choledochal cyst, hepaticojejunostomy, and extracorporeal Roux-en-y anastomosis using the da Vinci surgical system	SURGICAL LAPAROSCOPY ENDOSCOPY & PERCUTANEOUS TECHNIQUES	Kang, Chang Moo; Chi, Hoon Sang; Kim, Jun Young; Choi, Gi Hong; Kim, Kyung Sik; Cho, Jin Sub; Lee, Woo Jung; Kim, Byong Ro	LAPAROSCOPIC RESECTION; SURGERY; RECONSTRUCTION; EXPERIENCE	Choledochal cyst is a rare disease in the Western world, but a high incidence is noted in Asia. Complete cyst excision with Roux-en-y hepaticoenterostomy is the treatment of choice for choledochal cyst, which has been attempted laparoscopically with the advancement of laparoscopic experience. Recently, a telemanipulative robotic surgical system was introduced, providing instruments with wrist-typ…	http://dx.doi.org/10.1097/SLE.0b013e318150e57a
The French registry of pulmonary arterial hypertension in children: rationale and design	CURRENT MEDICAL RESEARCH AND OPINION	Fraisse, Alain; Godart, Francois; Bonnet, Damien; Gressin, Virginie; Voisin, Michel; Dauphin, Claire; Schleich, Jean-Marc; Clerson, Pierre; Beghetti, Maurice; Simonneau, Gerald	QUALITY-OF-LIFE; EISENMENGER-SYNDROME; QUESTIONNAIRE; SURVIVAL; THERAPY; ADULTS	Background: Pulmonary arterial hypertension (PAH) is an orphan disease with a poor prognosis. Recent significant medical advances include the availability of PAH-targeted therapies as well as the publication of international guidelines and of a treatment algorithm. Epidemiology data relative to PAH are scarce, especially in the paediatric population. Based on the recent experience of a French PAH…	http://dx.doi.org/10.1185/030079907X199501
Identification of common genetic variation that modulates alternative splicing	PLOS GENETICS	Hull, Jeremy; Campino, Susana; Rowlands, Kate; Chan, Man-Suen; Copley, Richard R.; Taylor, Martin S.; Rockett, Kirk; Elvidge, Gareth; Keating, Brendan; Knight, Julian; Kwiatkowski, Dominic	COFACTOR PROTEIN CD46; HUMAN GENOME; CYTOPLASMIC DOMAINS; EXPRESSION; DISEASE; POLYMORPHISM; ENHANCERS; SUSCEPTIBILITY; ASSOCIATION; DEFINITION	Alternative splicing of genes is an efficient means of generating variation in protein function. Several disease states have been associated with rare genetic variants that affect splicing patterns. Conversely, splicing efficiency of some genes is known to vary between individuals without apparent ill effects. What is not clear is whether commonly observed phenotypic variation in splicing pattern…	http://dx.doi.org/10.1371/journal.pgen.0030099
New approaches to the treatment of dense deposit disease	JOURNAL OF THE AMERICAN SOCIETY OF NEPHROLOGY	Smith, Richard J. H.; Alexander, Jessy; Barlow, Paul N.; Botto, Marina; Cassavant, Thomas L.; Cook, H. Terence; de Cordoba, Santiago Rodriguez; Hageman, Gregory S.; Jokiranta, T. Sakari; Kimberling, William J.; Lambris, John D.; Lanning, Lynne D.; Levidiotis, Vicki; Licht, Christoph; Lutz, Hans U.; Meri, Seppo; Pickering, Matthew C.; Quigg, Richard J.; Rops, Angelique L.; Salant, David J.; Sethi,…	GLOMERULONEPHRITIS TYPE-II; PORCINE MEMBRANOPROLIFERATIVE GLOMERULONEPHRITIS; ALTERNATE-DAY PREDNISONE; FACTOR-H; RARE DISEASES; MOLECULAR-BASIS; MESANGIOCAPILLARY GLOMERULONEPHRITIS; REDUCES PROTEINURIA; HEPARAN-SULFATE; CLINICAL-TRIALS	The development of clinical treatment protocols usually relies on evidence-based guidelines that focus on randomized, controlled trials. For rare renal diseases, such stringent requirements can represent a significant challenge. Dense deposit disease (DDD; also known as membranoproliferative glomerulonephritis type II) is a prototypical rare disease. It affects only two to three people per millio…	http://dx.doi.org/10.1681/ASN.2007030356
Molecular analysis of the CLCN5 gene in Dent's disease:: first mutation identified in a patient from South America	CLINICAL NEPHROLOGY	Ramos-Trujillo, E.; Garcia-Nieto, V.; Gonzalez-Acosta, H.; Vara, J.; Perez-Diaz, V.; Nadal, I.; Oliveros, R.; Claverie-Martin, F.	X-LINKED NEPHROLITHIASIS; CHLORIDE-CHANNEL; WEIGHT PROTEINURIA; JAPANESE CHILDREN; CLC-5; HETEROGENEITY; TRANSPORTERS; EXPRESSION; PHENOTYPE; INSERTION	Background: Dent's disease is a rare renal tubular disorder characterized by low-molecular weight proteinuria, hyper-calciuria, nephrocalcinosis, nephrolithiasis, rickets and eventual renal failure. The selective loss of low-molecular weight proteins points to a defect of the proximal tubule, where filtered proteins are normally reabsorbed by endocytosis. The disease tends to present in childhood…	http://dx.doi.org/10.2165/00002018-200528110-00001
Molecular diagnosis of multiple endocrine neoplasia (MEN) type 2A: Implementation of mutation detection in RET oncogene and challenges in the management of affected individuals	ACTA ENDOCRINOLOGICA-BUCHAREST	Radian, S.; Badiu, C.; Capatina, Cristina; Coculescu, M.; Grigorescu, F.	MEDULLARY-THYROID CANCER; PROPHYLACTIC THYROIDECTOMY; PROTOONCOGENE MUTATION; PHENOTYPE; CARCINOMA; DISEASE; GENE	Introduction. Multiple Endocrine Neoplasia type 2A (MEN 2A) is a rare genetic autosomal dominant disease caused by mutations of RET gene (Chr 10q11.21). Clinical features include medullary thyroid carcinoma (MTC) with 90-95% penetrance, pheochromocytorna (50% penetrance) and primary hyperparathyroidism (20-30%). Screening for RET gene mutation allows early identification of asymptomatic carriers …	http://dx.doi.org/10.4183/aeb.2007.13
Sample size requirements for indirect association studies of gene-environment interactions (G x E)	GENETIC EPIDEMIOLOGY	Hein, Rebecca; Beckmann, Lars; Chang-Claude, Jenny	DETECT; DISEASES	Association studies accounting for gene-environment interactions (G x E) may be useful for detecting genetic effects. Although current technology enables very dense marker spacing in genetic association studies, the true disease variants may not be genotyped. Thus, causal genes are searched for by indirect association using genetic markers in linkage disequilibrium (LD) with the true disease vari…	http://dx.doi.org/10.1002/gepi.20298
Unexpectedly high incidence of indigenous acute hepatitis E within South Hampshire: Time for routine testing?.	JOURNAL OF MEDICAL VIROLOGY	De Silva, Aminda N.; Muddu, Ajay K.; Iredale, John P.; Sheron, Nick; Khakoo, Salim I.; Pelosi, Emanuela	E VIRUS-INFECTION; NON-B HEPATITIS; TRANSMITTED NON-A; SPORADIC ACUTE; WILD BOAR; UNITED-KINGDOM; OUTBREAK; CHINA; JAPAN; GENOTYPE-4	Hepatitis E indigenous to developed countries (hepatitis E-IDC) is a form of hepatitis E in persons with no travel history to highly endemic areas. It has been recognized recently as an emerging clinical entity in a significant number of economically developed countries including UK. However, it is still perceived as a rare disease and routine laboratory testing for hepatitis E is not performed. …	http://dx.doi.org/10.1002/jmv.21062
Caroli's disease and outcomes after liver transplantation	LIVER TRANSPLANTATION	Millwala, Farida; Segev, Dorry L.; Thuluvath, Paul J.	SURVIVAL	Caroli's disease is a rare autosomal recessive disorder characterized by intrahepatic cystic dilatation of the bile ducts that, when progressive, leads to intrahepatic stones, recurrent cholangitis, portal hypertension, cholangiocarcinoma, and liver failure. Liver transplantation is a promising curative option for advanced Caroli's disease. The aim of this study was to determine the outcomes of l…	http://dx.doi.org/10.1002/lt.21366
Establishment of a web-based registry for rare (orphan) pediatric lung diseases in the United Kingdom:: The BPOLD registry	PEDIATRIC PULMONOLOGY	Laverty, A.; Jaffe, A.; Cunningham, S.	SURVEILLANCE UNIT; LYMPHANGIOLEIOMYOMATOSIS; CHILDHOOD	Background: Children with orphan lung diseases (defined as a prevalence of <1 in 2000) receive suboptimal care due to a lack of understanding of pathophysiology and management. Aim: To develop a low cost, multidisease, web-based registry for children with rare lung diseases. Methods: The British Pediatric Orphan Lung Disease (BPOLD) electronic registry was established to provide a web-based metho…	http://dx.doi.org/10.1002/ppul.20783
Thrombocytosis in childhood	INDIAN PEDIATRICS	Mantadakis, E.; Tsalkidis, A.; Chatzimichael, A.	THROMBOPOIETIN PRECEDES THROMBOCYTOSIS; EXTREME THROMBOCYTOSIS; FAMILIAL THROMBOCYTOSIS; INTERLEUKIN-6 LEVELS; CHILDREN; PNEUMONIA; THERAPY; INFECTIONS; ELEVATION; DISEASE	Thrombocytosis is a frequent finding in hemograms obtained from hospitalized and ambulatory children due to the widespread use of automated blood cell counters. Pediatricians arc, commonly puzzled in cases of thrombocytosis to determine the underlying cause and the need for therapy. The purpose of this review is to assist the general pediatrician into dealing with this common hematological findin…	http://dx.doi.org/10.1002/prca.200900008
Combined automated cell and flow cytometric analysis enables recognition of persistent polyclonal B-cell lymphocytosis (PPBL), a study of 25 patients	ANNALS OF HEMATOLOGY	Schmidt-Hieber, M.; Burmeister, T.; Weimann, A.; Nagorsen, D.; Hofmann, W. K.; Thiel, E.; Schwartz, S.	BINUCLEATED LYMPHOCYTES; QUANTITATIVE-ANALYSIS; PERIPHERAL-BLOOD; LEUKEMIA; EXPRESSION; LYMPHOMA; PCR; ASSOCIATION; ANTIBODIES; PHENOTYPE	Persistent polyclonal B-cell lymphocytosis (PPBL) is an extremely rare disorder, which occurs almost exclusively in smoking women and is characterized by a lymphocytosis with circulating binucleated lymphocytes. We analyzed 25 PPBL patients with respect to immunophenotype and by adaptive cluster analysis system (ACAS). Furthermore, HLA type, presence of Epstein-Barr virus (EBV) DNA in B cells, an…	http://dx.doi.org/10.1007/s00277-008-0529-1
Management of cutaneous vascular complications in systemic scleroderma:: experience from the German network	RHEUMATOLOGY INTERNATIONAL	Herrgott, Ilka; Riemekasten, Gabriela; Hunzelmann, Nicolas; Sunderkoetter, Cord	RAYNAUDS-PHENOMENON; SCLEROSIS; SECONDARY; THERAPY; DISEASE; COLD	Major cutaneous vascular complications of systemic sclerosis (SSc) are secondary Raynaud's phenomenon (RP) and digital ulcers. Even though SSc is a rare disease, timely and appropriate management of its vascular complications is mandatory for reducing the rate of major impairment. It should therefore be aware to physicians from different specialties. We evaluated the diagnostic and therapeutic ap…	http://dx.doi.org/10.1007/s00296-008-0556-1
Automatic striatal volumetry allows for identification of patients with chorea-acanthocytosis at single subject level	JOURNAL OF NEURAL TRANSMISSION	Huppertz, Hans-Juergen; Kroell-Seger, Judith; Danek, Adrian; Weber, Bernd; Dorn, Thomas; Kassubek, Jan	VOXEL-BASED MORPHOMETRY; HUNTINGTONS-DISEASE; CAUDATE-NUCLEUS; TEMPORAL-LOBE; NEUROACANTHOCYTOSIS; BRAIN; TOMOGRAPHY; DISORDER; EPILEPSY; PROTEIN	Chorea-acanthocytosis (ChAc) is a rare autosomal recessive neurodegenerative disease with erythrocyte membrane dysfunction, progressive hyperkinesia, and neuropsychological abnormalities. Neuropathologic and neuroimaging investigations demonstrate damage to the basal ganglia. Here, a novel automated technique of voxel-based magnetic resonance imaging (MRI) analysis was applied to determine the vo…	http://dx.doi.org/10.1007/s00702-008-0094-8
Cardiovascular Genetic Medicine: Evolving Concepts, Rationale, and Implementation	JOURNAL OF CARDIOVASCULAR TRANSLATIONAL RESEARCH	Hershberger, Ray E.	LONG-QT SYNDROME; PULMONARY ARTERIAL-HYPERTENSION; HYPERTROPHIC CARDIOMYOPATHY; CARDIAC-ARRHYTHMIAS; FAMILIAL HYPERCHOLESTEROLEMIA; COMPOUND MUTATIONS; MARFAN-SYNDROME; HEART-FAILURE; RARE DISEASES; MECHANISMS	Cardiovascular genetic medicine is devoted to the identification and understanding of cardiac conditions resulting from genetic and genomic mechanisms and to the development and validation of diagnostic and treatment algorithms and guidelines. Cardiovascular genetic medicine clinics now provide expert cardiovascular subspecialty care, genetic counseling and clinical genetic testing, and will even…	http://dx.doi.org/10.1007/s12265-008-9031-3
Management of spontaneous pneumomediastinum based on clinical experience of 25 cases	RESPIRATORY MEDICINE	Takada, Kazuto; Matsumoto, Shuuichi; Hiramatsu, Tetsuo; Kojima, Eiji; Watanabe, Hiroaki; Sizu, Masato; Okachi, Shoutarou; Ninomiya, Kiyoko	None	Study objectives: Spontaneous pneumomediastinum (SPM) is a rare disorder that usually occurs in young individuals and has a self-limiting course and no recurrence in most cases. But actually in many cases, patients are undergo some examinations or some limitations. The purpose of this study was to evaluate the clinical characteristics and recommend appropriate management of SPM. Design: Retrospec…	http://dx.doi.org/10.1016/j.rmed.2008.03.023
Opportunities and challenges in ovarian cancer research, a perspective from the 11th Ovarian cancer action/HHMT Forum, Lake Como, March 2007	GYNECOLOGIC ONCOLOGY	Ashworth, Alan; Balkwill, Frances; Bast, Robert C.; Berek, Jonathan S.; Kaye, Allyson; Boyd, Jeffrey A.; Mills, Gordon; Weinstein, John N.; Woolley, Katie; Workman, Paul	BRCA2 MUTATIONS; BREAST-CANCER; RISK; CARRIERS	Advances in surgery and chemotherapy have improved the 5-year survival for patients with epithelial ovarian cancer, but have not impacted on the ultimate rate of cure in a disease that is diagnosed in late stage and that recurs in the majority of patients. Omic technologies promise to define genetically driven aberrant signaling pathways in malignant cells, provided that bioinformatic expertise c…	http://dx.doi.org/10.1016/j.ygyno.2007.11.014
Hereditary angiodema:: a current state-of-the-art review, VII:: Canadian Hungarian 2007 International Consensus Algorithm for the Diagnosis, Therapy, and Management of Hereditary Angioedema	ANNALS OF ALLERGY ASTHMA & IMMUNOLOGY	Bowen, Tom; Cicardi, Marco; Bork, Konrad; Zuraw, Bruce; Frank, Mike; Ritchie, Bruce; Farkas, Henriette; Varga, Lilian; Zingale, Lorenza C.; Binkley, Karen; Wagner, Eric; Adomaitis, Peggy; Brosz, Kristylea; Burnham, Jeanne; Warrington, Richard; Kalicinsky, Chrystyna; Mace, Sean; McCusker, Christine; Schellenberg, Robert; Celeste, Lucia; Hebert, Jacques; Valentine, Karen; Poon, Man-Chiu; Serushaco,…	C1 INHIBITOR CONCENTRATE; UPPER AIRWAY-OBSTRUCTION; TRANEXAMIC ACID; DANAZOL; DEFICIENCY; THROMBOSIS; ATTACKS; ACTIVATION; EDEMA; RISK	Background: We published the Canadian 2003 International Consensus Algorithm for the Diagnosis, Therapy, and Management of Hereditary Angioedema (HAE; C1 inhibitor[C1-INH] deficiency) in 2004. Objective: To ensure that this consensus remains current. Methods: In collaboration with the Canadian Network of Rare Blood Disorder Organizations, we held the second Canadian Consensus discussion with our …	http://dx.doi.org/10.1016/S1081-1206(10)60584-4
Fanconi anaemia: new strategies	BONE MARROW TRANSPLANTATION	Dufour, C.; Svahn, J.	STEM-CELL TRANSPLANTATION; BONE-MARROW-TRANSPLANTATION; LOW-DOSE CYCLOPHOSPHAMIDE; SIBLING DONOR; FLUDARABINE; IRRADIATION; EXPERIENCE; MUTATION; REGIMEN; BEHALF	Fanconi anaemia (FA) is a rare genetic disease characterized by chromosomal instability, somatic abnormalities, marrow failure and cancer proness. The main cause of morbidity and mortality is bone marrow failure, which typically arises in the first decade of life and progresses to full-blown transfusion dependence and severe neutropenia in a variable number of years. Myelodysplastic syndrome (MDS…	http://dx.doi.org/10.1038/bmt.2008.63
Selective death of autoreactive T cells in human diabetes by TNF or TNF receptor 2 agonism	PROCEEDINGS OF THE NATIONAL ACADEMY OF SCIENCES OF THE UNITED STATES OF AMERICA	Ban, Liqin; Zhang, Jack; Wang, Limei; Kuhtreiber, Willem; Burger, Douglas; Faustman, Denise L.	TUMOR-NECROSIS-FACTOR; NF-KAPPA-B; MAJOR HISTOCOMPATIBILITY COMPLEX; P75 RECEPTOR; NOD MICE; ALPHA; ACTIVATION; APOPTOSIS; THERAPY; LIGAND	Human autoimmune (AI) diseases are difficult to treat, because immunosuppressive drugs are nonspecific, produce high levels of adverse effects, and are not based on mechanistic understanding of disease. Destroying the rare autoreactive T lymphocytes causing Al diseases would improve treatment. In animal models, TNF selectively kills autoreactive T cells, thereby hampering disease onset or progres…	http://dx.doi.org/10.1073/pnas.0803429105
Epidural abscess as a delayed complication of spinal instrumentation in scoliosis surgery - A case of progressive neurologic dysfunction with complete recovery	SPINE	Choma, Theodore; Burke, Matthew; Kim, Christopher; Kakarlapudi, Raj	PAINLESS	Study Design. A case report of late-onset paraplegia from an epidural abscess in a patient years after her instrumentation and fusion for scoliosis. Objective. To present a case of delayed complication of progressive paraplegia from an epidural abscess after spinal instrumentation in scoliosis surgery and to highlight an effective surgical intervention that resulted in complete resolution of symp…	http://dx.doi.org/10.1097/BRS.0b013e31816245a6
Esophageal motility disorders in terms of pressure topography - The Chicago classification	JOURNAL OF CLINICAL GASTROENTEROLOGY	Kahrilas, Peter J.; Ghosh, Sudip K.; Pandolfino, John E.	HIGH-RESOLUTION MANOMETRY; CLINICAL-USE; RELAXATION	Two recent advances have revolutionized the performance of clinical esophageal manometry; the introduction of practical high resolution manometry (FIRM) systems and the development of sophisticated algorithms to display the expanded manometric dataset as pressure topography plots. We utilized a large clinical experience of 400 consecutive patients and 75 control subjects to develop a systematic a…	http://dx.doi.org/10.1097/MCG.0b013e31815ea291
Thrombophilia in the young	HAMOSTASEOLOGIE	Nowak-Goettl, U.; Kurnik, K.; Kruempel, A.; Stoll, M.	FACTOR-V-LEIDEN; CONGENITAL PROTHROMBOTIC DISORDERS; RECURRENT VENOUS THROMBOEMBOLISM; LINE-RELATED THROMBOSIS; PROTEIN-C RESISTANCE; RISK-FACTORS; POSTTHROMBOTIC SYNDROME; G20210A MUTATION; VEIN-THROMBOSIS; INHERITED THROMBOPHILIA	Venous thromboembolism (VIE) is a rare disease that is being increasingly diagnosed and recognized in paediatrics in the post decade, usually as a secondary complication of primary severe underlying diseases. Apart from acquired thrombophilic risk factors, such as lupus anticoagulants, inherited thrombophilias (IT) have been established as risk factors for venous thromboembolic events in adults. …	http://dx.doi.org/10.1097/SLE.0b013e318150e57a
A model of behavioral treatments for self-mutilation behavior in Lesch-Nyhan syndrome	NEUROREPORT	Zilli, Eric A.; Hasselmo, Michael E.	INJURIOUS-BEHAVIOR; BASAL GANGLIA; IN-VIVO; DOPAMINE; DISEASE; DISORDER; REWARD; RISPERIDONE; PLASTICITY; CHILDREN	Lesch-Nyhan syndrome is a rare genetic disorder, caused by a mutation in the gene coding for the enzyme hypoxanthine-guanine phosphoribosyltransferase, which is characterized by hyperuricemia and its associated symptoms along with motor disorders and compulsive self-mutilation. We show that the temporal difference learning algorithm that has been often used to interpret dopaminergic activity in t…	http://dx.doi.org/10.1097/WNR.0b013e3282f5f76f
Hereditary Angioedema: New Hopes for an Orphan Disease	ISRAEL MEDICAL ASSOCIATION JOURNAL	Reshef, Avner; Leibovich, Iris; Goren, Avner	C1 INHIBITOR DEFICIENCY; INTERNATIONAL CONSENSUS ALGORITHM; C1-INHIBITOR DEFICIENCY; KALLIKREIN INHIBITOR; ANGIONEUROTIC EDEMA; BRADYKININ; ATTACKS; SYMPTOMS; CONCENTRATE; ANTAGONIST	Hereditary angioedema is a rare genetic disorder, manifested by recurrent edema leading to disfigurement, organ dysfunction and life-threatening respiratory impairment that may become fatal. The hallmark of HAE is C1 esterase inhibitor deficiency, but recent evidence points at bradykinin as the main mediator that causes hyperpermeability of small vasculature, leading to accumulation of edema flui…	http://dx.doi.org/10.1101/gr.094987.109
Heterogeneity in the molecular basis of ACTH resistance syndrome	EUROPEAN JOURNAL OF ENDOCRINOLOGY	Advincula Collares, Cristhianna Viesti; Antunes-Rodrigues, Jose; Moreira, Ayrton Custodio; Franca, Suzana Nesi; Pereira, Luiz Alberto; Sarquis Soares, Maria Marta; Elias Junior, Jorge; Clark, Adrian J.; de Castro, Margaret; Kagohara Elias, Lucila Leico	TRIPLE-A-SYNDROME; FAMILIAL GLUCOCORTICOID DEFICIENCY; NUCLEAR-PORE COMPLEX; HUMAN ADRENOCORTICOTROPIN RECEPTOR; PROTEIN-COUPLED-RECEPTORS; WD-REPEAT PROTEIN; INITIATION CODON; MELANOCORTIN-2 RECEPTOR; MISSENSE MUTATION; ALLGROVE-SYNDROME	Objective: ACTH resistance syndromes are rare, autosomal, and genetically heterogeneous diseases that include familial glucocorticoid deficiency (FGD) and triple A syndrome. FGD has been shown to segregate with mutations in the gene coding for ACTH receptor (MC2R) or melanocortin 2 receptor accessory protein (MRAP), whereas mutations in the triple A syndrome (AAAS, Allgrove syndrome) gene have be…	http://dx.doi.org/10.1530/EJE-08-0079
Algorithm for diagnosis of small intestinal diseases	TERAPEVTICHESKII ARKHIV	Parfenov, A. L.; Krums, L. M.; Sivash, E. S.; Tsaregorodtseva, T. M.; Poleva, N. I.; Ruchkina, I. N.; Sabelnikova, E. A.; Chikunova, B. Z.	None	Aim. To review diagnostic approaches in chronic diseases of the small intestine. Material and methods. A total of 1096 patients with chronic diseases of the small intestine were admitted to the clinic of the Central Research Institute of Gastroenterological Diseases in 1987-2006. Results. Most of the patients (90.5%) had celiac disease, hypolactasia and other types of disaccharidase deficiency, y…	http://dx.doi.org/10.3109/13816810903148004
DIAGNOSTIC CRITERIA FOR LATE-ONSET (CHILDHOOD AND ADULT) POMPE DISEASE	MUSCLE & NERVE	Al-Lozi, Muhammad I.; Amato, Anthony A.; Barohn, Richard; Cupler, Edward J.; Kishnani, Priya S.; Leshner, Robert T.; Mozaffar, Tahseen	ACID MALTASE DEFICIENCY; ALPHA-GLUCOSIDASE ACTIVITY; RESPIRATORY INSUFFICIENCY; NATURAL COURSE; PULMONARY-FUNCTION; MUSCLE; TRANSAMINASES; DYSFUNCTION; FREQUENCY; SPECTRUM	The diagnosis of late-onset (childhood and adult) Pompe disease can often be challenging, as it is a rare disease and the heterogeneous clinical presentation can mimic the presentation of other neuromuscular disorders. The objective was to develop a consensus-based algorithm for the diagnosis of late-onset Pompe disease. A systematic literature search was conducted, and an expert panel composed o…	http://dx.doi.org/10.1002/21393
CLINICAL AND GENETIC ANALYSIS OF KOREAN PATIENTS WITH CONGENITAL INSENSITIVITY TO PAIN WITH ANHIDROSIS	MUSCLE & NERVE	Lee, Seung-Tae; Lee, Jeehun; Lee, Munhyang; Kim, Jong-Won; Ki, Chang-Seok	TYROSINE KINASE; NEUROTROPHIN RECEPTORS; MUTATIONS; CIPA	Congenital insensitivity to pain with anhidrosis (CIPA) is a rare autosomal recessive disease characterized by anhidrosis, insensitivity to noxious stimuli, and mental retardation. Mutations in the NTRK1 gene are associated with the pathogenesis of CIPA. In this study, we performed a clinical and genetic analysis on the NTRK1 gene in four Korean patients with CIPA. All patients had typical clinic…	http://dx.doi.org/10.1002/mus.21340
Urine proteomics for profiling of human disease using high accuracy mass spectrometry	PROTEOMICS CLINICAL APPLICATIONS	Kentsis, Alex; Monigatti, Flavio; Dorff, Kevin; Campagne, Fabien; Bachur, Richard; Steen, Hanno	BIOMARKER DISCOVERY; PROTEINS; PLASMA; EXPRESSION; EXOSOMES; CHILDREN; STORAGE; MS	Knowledge of the biologically relevant components of human tissues has enabled the invention of numerous clinically useful diagnostic tests, as well as non-invasive ways of monitoring disease and its response to treatment. Recent use of advanced MS-based proteomics revealed that the composition of human urine is more complex than anticipated. Here, we extend the current characterization of the hu…	http://dx.doi.org/10.1002/prca.200900008
Caesarean delivery in a parturient with Holt-Oram syndrome and implantable cardioverter defibrillator: anaesthetic considerations	ARCHIVES OF GYNECOLOGY AND OBSTETRICS	Kanniah, Senthil K.	SECTION; PATIENT	Holt-Oram syndrome is a rare autosomal dominant disorder characterized by skeletal upper-limb dysplasias and congenital cardiac defects. Clinical manifestations of this syndrome vary, and range from sub clinical radiologic findings to overt, life-threatening disease. The author of this article reports safe and effective use of low dose sequential combined spinal and epidural anaesthesia for caesa…	http://dx.doi.org/10.1007/s00404-008-0854-6
Diagnostic and Therapeutic Approach to Pancreatic Cancer-Associated Gastroparesis	DIGESTIVE DISEASES AND SCIENCES	Leung, John; Silverman, William	PERCUTANEOUS ENDOSCOPIC GASTROSTOMY; CARCINOMA; OBSTRUCTION; PALLIATION; GASTROENTEROSTOMY; DYSFUNCTION; STENTS; REFLUX	Background Patients with unresectable pancreatic carcinoma often present with early satiety, nausea, and vomiting without evidence of mechanical obstruction, mucosal disease, or metabolic abnormality. This condition is well described in the literature and is thought to result from pancreatic cancer-associated gastroparesis (PCAG). No clinical guideline is available for diagnosing and managing thi…	http://dx.doi.org/10.1007/s10620-008-0354-3
An automated communication system in a contact registry for persons with rare diseases: Scalable tools for identifying and recruiting clinical research participants	CONTEMPORARY CLINICAL TRIALS	Richesson, R. L.; Lee, H. S.; Cuthbertson, D.; Lloyd, J.; Young, K.; Krischer, J. P.	EUROPEAN EPIDEMIOLOGIC REGISTRY; SKARABORG DIABETES REGISTRY; CYSTIC-FIBROSIS ERCF; CANCER REGISTRIES; TRIAL REGISTRY; NATIONAL REGISTRY; POPULATION; DESIGN; ISSUES; PREVALENCE	Objectives: Strategies for study recruitment are useful in clinical research network settings. We describe a registry of individuals who have self-identified with one of a multiplicity of rare diseases, and who express a willingness to be contacted regarding possible enrollment in clinical research studies. We evaluate this registry and supporting tools in terms of registry enrollment and impact …	http://dx.doi.org/10.1016/j.cct.2008.09.002
Diagnostic performance in a primary referral hospital assessed by autopsy: Evolution over a ten-year period	EUROPEAN JOURNAL OF INTERNAL MEDICINE	Thurnheer, Robert; Hoess, Claus; Doenecke, Christian; Moll, Carlo; Muntwyler, Joerg; Krause, Martin	3 MEDICAL ERAS; ERRORS; DISCORDANCE	Background: Despite remarkable progress in modern laboratory testing and imaging technology in recent years, diagnostic errors still occur. To assess whether diagnostic performance in a primary referral hospital improves with new diagnostic tools and algorithms, autopsy reports were analyzed over a ten-year period to monitor diagnostic errors. Methods: Medical reports from 1997 to 2006 were compa…	http://dx.doi.org/10.1016/j.ejim.2009.08.005
PHOX2B in respiratory control: Lessons from congenital central hypoventilation syndrome and its mouse models	RESPIRATORY PHYSIOLOGY & NEUROBIOLOGY	Amiel, Jeanne; Dubreuil, Veronique; Ramanantsoa, Nelina; Fortin, Gilles; Gallego, Jorge; Brunet, Jean-Francois; Goridis, Christo	HOMEOBOX GENE PHOX2B; ONSET CENTRAL-HYPOVENTILATION; TRANSCRIPTION FACTOR PHOX2B; RAT INCREASES VENTILATION; UNEQUAL CROSSING-OVER; INFANT-DEATH-SYNDROME; NEWBORN MICE; POLYALANINE EXPANSIONS; RETROTRAPEZOID NUCLEUS; RHYTHM GENERATION	Phox2b is a master regulator of visceral reflex circuits. Its role in the control of respiration has been highlighted by the identification of heterozygous PHOX2B mutations as the cause of Central Congenital Hypoventilation Syndrome (CCHS),a rare disease defined by the lack of CO2 responsiveness and of breathing automaticity in sleep. Phox2b(27Ala/+) mice that bear a frequent CCHS-causing mutatio…	http://dx.doi.org/10.1016/j.resp.2009.03.005
Prophylactic i.v. Igs in patients with a high risk for CMV after allo-SCT	BONE MARROW TRANSPLANTATION	Schmidt-Hieber, M.; Schwarck, S.; Stroux, A.; Thiel, E.; Ganepola, S.; Uharek, L.; Blau, I. W.	STEM-CELL TRANSPLANTATION; BONE-MARROW-TRANSPLANT; INTRAVENOUS IMMUNOGLOBULIN; IMMUNE GLOBULIN; CYTOMEGALOVIRUS REACTIVATION; INFECTION; THERAPY; DISEASE; COMPLICATIONS; RECOVERY	We developed a novel algorithm to de. ne the need for high-dose prophylactic i.v. Igs ( IVIG) in periods of high risk for CMV to patients after allo-SCT. IVIG were administered only if at least one of the following, monthly-assessed, criteria was fulfilled: (1) IgG concentration <4 g/l, ( 2) NK ( natural killer) cell count <100/mu l, ( 3) CD4(+) cell count <100/mu l, ( 4) acute or chronic GVHD. T…	http://dx.doi.org/10.1038/bmt.2008.435
Intracranial Hemorrhage in a Female Leading to the Diagnosis of Severe Hemophilia A and Turner Syndrome	KLINISCHE PADIATRIE	Weinspach, S.; Siepermann, M.; Schaper, J.; Sarikaya-Seiwert, S.; Rieder, H.; Gerigk, M.; Hoehn, T.; Laws, H. -J.	FACTOR-VIII GENE; SEX-CHROMATIN PATTERN; MISSENSE MUTATION; X-INACTIVATION; INTRON 22; GIRL; MOSAICISM; INVERSION; HAEMOPHILIA	Background: Severe hemophilia A (HA) in females is a very rare phenomenon. Ignoring HA as a possible diagnose can result in fatal complications. Patients: We report a 3-month old girl suffering from severe hemophilia A, presenting with intracranial hemorrhage three weeks after drop down from an infant carrier. Recurrent bleeding after neurosurgery led to the diagnosis of a HA by findings of low l…	http://dx.doi.org/10.1055/s-0029-1220701
Instrumenting the health care enterprise for discovery research in the genomic era	GENOME RESEARCH	Murphy, Shawn; Churchill, Susanne; Bry, Lynn; Chueh, Henry; Weiss, Scott; Lazarus, Ross; Zeng, Qing; Dubey, Anil; Gainer, Vivian; Mendis, Michael; Glaser, John; Kohane, Isaac	MEDICAL-RECORD; RECRUITMENT; TIME	Tens of thousands of subjects may be required to obtain reliable evidence relating disease characteristics to the weak effects typically reported from common genetic variants. The costs of assembling, phenotyping, and studying these large populations are substantial, recently estimated at three billion dollars for 500,000 individuals. They are also decade-long efforts. We hypothesized that automa…	http://dx.doi.org/10.1101/gr.094615.109
A method for rapid, targeted CNV genotyping identifies rare variants associated with neurocognitive disease	GENOME RESEARCH	Mefford, Heather C.; Cooper, Gregory M.; Zerr, Troy; Smith, Joshua D.; Baker, Carl; Shafer, Neil; Thorland, Erik C.; Skinner, Cindy; Schwartz, Charles E.; Nickerson, Deborah A.; Eichler, Evan E.	COMPARATIVE GENOMIC HYBRIDIZATION; RECURRENT REARRANGEMENTS; STRUCTURAL VARIATION; AUTISM; MICRODELETION; DUPLICATIONS; DELETIONS; 16P11.2; PHENOTYPE; CHILDREN	Copy-number variants (CNVs) are substantial contributors to human disease. A central challenge in CNV-disease association studies is to characterize the pathogenicity of rare and possibly incompletely penetrant events, which requires the accurate detection of rare CNVs in large numbers of individuals. Cost and throughput issues limit our ability to perform these studies. We have adapted the Illum…	http://dx.doi.org/10.1101/gr.094987.109
Phase diagram of the disordered Bose-Hubbard model	PHYSICAL REVIEW B	Gurarie, V.; Pollet, L.; Prokof'ev, N. V.; Svistunov, B. V.; Troyer, M.	SUPERFLUID-INSULATOR TRANSITION; REAL-SPACE RENORMALIZATION; MEAN-FIELD THEORY; CRITICAL-POINT; DIRTY BOSONS; LOCALIZATION; BEHAVIOR; SYSTEMS; GLASS; CHAINS	We establish the phase diagram of the disordered three-dimensional Bose-Hubbard model at unity filling which has been controversial for many years. The theorem of inclusions, proven by Pollet [Phys. Rev. Lett. 103, 140402 (2009)] states that the Bose-glass phase always intervenes between the Mott insulating and superfluid phases. Here, we note that assumptions on which the theorem is based exclud…	http://dx.doi.org/10.1103/PhysRevB.80.214519
A novel splice-site mutation in the CDH3 gene in hypotrichosis with juvenile macular dystrophy	CLINICAL AND EXPERIMENTAL DERMATOLOGY	Jelani, M.; Chishti, M. Salman; Ahmad, W.	CELL-CELL-ADHESION; P-CADHERIN EXPRESSION; CATENIN	Hypotrichosis with juvenile macular dystrophy (HJMD) is a rare autosomal recessive disorder characterized by sparse hair on the scalp and early blindness. Mutations in the CDH3 gene have been reported to underlie HJMD. To identify a gene responsible for HJMD in a large, four-generation Pakistani family. Genotyping of 13 members of the family, including 6 affected and 7 unaffected members, was car…	http://dx.doi.org/10.1111/j.1365-2230.2008.02933.x
Two independent gene signatures in pediatric t(4;11) acute lymphoblastic leukemia patients	EUROPEAN JOURNAL OF HAEMATOLOGY	Trentin, Luca; Giordan, Marco; Dingermann, Theo; Basso, Giuseppe; te Kronnie, Geertruy; Marschalek, Rolf	MLL FUSION PROTEIN; TRANSCRIPTION FACTOR; EXPRESSION; CANCER; CELLS; CLASSIFICATION; IDENTIFICATION; TRANSFORMATION; REGULATORS; APOPTOSIS	Objective: Gene expression profiles become increasingly more important for diagnostic procedures, allowing clinical predictions including treatment response and outcome. However, the establishment of specific and robust gene signatures from microarray data sets requires the analysis of large numbers of patients and the application of complex biostatistical algorithms. Especially in case of rare d…	http://dx.doi.org/10.1111/j.1600-0609.2009.01305.x
Diagnosis and Therapy of Localized Scleroderma	JOURNAL DER DEUTSCHEN DERMATOLOGISCHEN GESELLSCHAFT	Kreuter, Alexander; Krieg, Thomas; Worm, Margitta; Wenzel, Joerg; Gambichler, Thilo; Kuhn, Annegret; Aberer, Elisabeth; Scharffetter-Kochanek, Karin; Hunzelmann, Nicolas	MEDIUM-DOSE UVA1; COUP-DE-SABRE; PROGRESSIVE FACIAL HEMIATROPHY; SCLEROTIC SKIN DISEASES; PARRY-ROMBERG-SYNDROME; EN-COUP; LINEAR-SCLERODERMA; SYSTEMIC-SCLEROSIS; INTERSTITIAL COLLAGENASE; DOUBLE-BLIND	Localized scleroderma is a rare autoimmune disease with primary affection of the skin, and occasional involvement of the fat tissue, muscle, fascia, and bone. Depending on the clinical subtype, the spectrum of skin lesions ranges from singular plaque lesions to severe generalized or linear subtypes which may lead to movement restrictions and permanent disability. This German S1-guideline proposes…	http://dx.doi.org/10.1111/j.1610-0387.2009.07178.x
Incidence and classification of pediatric diffuse parenchymal lung diseases in Germany	ORPHANET JOURNAL OF RARE DISEASES	Griese, Matthias; Haug, Melanie; Brasch, Frank; Freihorst, Achim; Lohse, Peter; von Kries, Ruediger; Zimmermann, Theodor; Hartl, Dominik	UNITED-KINGDOM; CHILDREN	Background: Diffuse parenchymal lung diseases (DPLD) in children represent a rare and heterogeneous group of chronic pulmonary disorders. Despite substantial advances in genetics and pathomechanisms, these often lethal diseases are still under-diagnosed. This is due to the fact that (i) the incidence is low, and (ii) clinical presentation, (iii) disease classification and (iv) specific treatment …	http://dx.doi.org/10.1186/1750-1172-4-26
Can health care databases be used to identify incident cases of osteonecrosis?	ARTHRITIS RESEARCH & THERAPY	Vlad, Steven C.; Felson, David T.; Miller, Donald R.	HOSPITAL AUTOMATED DATABASE; POSITIVE PREDICTIVE-VALUE; ICD-9 CODES; DISEASE; IDENTIFICATION; DIAGNOSES	Introduction Osteonecrosis (ON) is a rare disease associated with alcohol and glucocorticoid use. Identifying additional risk factors is difficult as the number of cases at any single center is small. We investigated whether data available in large health care databases can be used to identify incident ON cases. Methods Using data from the Boston Veterans Affairs Healthcare system, we identified …	http://dx.doi.org/10.1186/ar2731
AUTOSOMAL RECESSIVE ATAXIAS 20 types, and counting	ARQUIVOS DE NEURO-PSIQUIATRIA	Embirucu, Emilia Katiane; Martyn, Marcilia Lima; Schlesinger, David; Kok, Fernando	VITAMIN-E-DEFICIENCY; ONSET SPINOCEREBELLAR ATAXIA; MARINESCO-SJOGREN-SYNDROME; CEREBROTENDINOUS XANTHOMATOSIS; CEREBELLAR-ATAXIA; JOUBERT-SYNDROME; TRANSFER PROTEIN; APRAXIA TYPE-1; SPASTIC ATAXIA; REFSUM-DISEASE	More than 140 years after the first description of Friedreich ataxia, autosomal recessive ataxias have become one of the more complex fields in Neurogenetics. Currently this group of diseases contains more than 20 clinical entities and an even larger number of associated genes. Some disorders are very rare, restricted to isolated populations, and others are found worldwide. An expressive number o…	http://dx.doi.org/10.1590/S0004-282X2009000600036
Chondrosarcoma in the United States (1973 to 2003): An Analysis of 2890 Cases from the SEER Database	JOURNAL OF BONE AND JOINT SURGERY-AMERICAN VOLUME	Giuffrida, Angela Ylenia; Burgueno, Jorge E.; Koniaris, Leonidas G.; Gutierrez, Juan C.; Duncan, Robert; Scully, Sean P.	COMPETING RISKS; END; EPIDEMIOLOGY; SURVEILLANCE; PROGRAM; BONE; SURVIVAL; MODEL; TIME	Background: Current demographic, prognostic, and outcomes data on the diagnosis and treatment of chondrosarcoma have been based on case series reported by individual treatment centers. The SEER (Surveillance, Epidemiology and End Results) database is a validated national epidemiological surveillance system and cancer registry that has been used extensively to evaluate treatment outcomes in cases …	http://dx.doi.org/10.2106/JBJS.H.00416
Subclinical optic neuropathy in Fabry disease	OPHTHALMIC GENETICS	Pitz, Susanne; Grube-Einwald, Kathrin; Renieri, Giulia; Reinke, Joerg	RETINAL ARTERY-OCCLUSION; OCULAR MANIFESTATIONS; CORNEA VERTICILLATA; REPLACEMENT THERAPY; FUNCTIONAL DAMAGE; OUTCOME SURVEY; HEARING-LOSS; DIAGNOSIS; GLAUCOMA; WOMAN	Background: Fabry disease is a rare X-linked lysosomal storage disorder, caused by the deficiency of alpha-galactosidase A. Ophthalmic features comprise a cornea verticillata, conjunctival aneurysms, tortuous conjunctival and/or retinal vessels, and anterior and posterior subcapsular cataracts. The issue of a possible subclinical optic neuropathy in Fabry disease has been raised recently. In this…	http://dx.doi.org/10.3109/13816810903148004
Dynamics and impact of the coral disease white plague: insights from a simulation model	DISEASES OF AQUATIC ORGANISMS	Brandt, Marilyn E.; McManus, John W.	BLACK-BAND DISEASE; CARIBBEAN SCLERACTINIAN CORALS; AGENT-BASED MODELS; INFECTIOUS-DISEASES; GROWTH-RATES; BACTERIAL COMMUNITIES; VIRGIN-ISLANDS; VIBRIO-SHILOI; DISCOVERY BAY; FLORIDA-KEYS	Coral disease is playing a significant role in structuring today's coral reef communities. While monitoring programs document declines associated with coral disease, there is a lack of tools that can test hypotheses of disease incidence and control, Here, we describe a modeling tool developed to test hypotheses about the spread and impact of white plague disease in diverse coral populations distr…	http://dx.doi.org/10.3354/dao02137
Classification of anemia for gastroenterologists	WORLD JOURNAL OF GASTROENTEROLOGY	Moreno Chulilla, Jose Antonio; Romero Colas, Maria Soledad; Gutierrez Martin, Martin	IRON-DEFICIENCY ANEMIA; GASTROINTESTINAL-TRACT; RHEUMATOID-ARTHRITIS; PREMENOPAUSAL WOMEN; MEDICAL PROGRESS; UNITED-STATES; DIAGNOSIS; PREVALENCE; PATHOGENESIS; MANAGEMENT	Most anemia is related to the digestive system by dietary deficiency, malabsorption, or chronic bleeding. We review the World Health Organization definition of anemia, its morphological classification (microcytic, macrocytic and normocytic) and pathogenic classification (regenerative and hypo regenerative), and integration of these classifications. Interpretation of laboratory tests is included, …	http://dx.doi.org/10.3748/wjg.15.4627
Genome-Wide Association Studies Using Haplotype Clustering with a New Haplotype Similarity	GENETIC EPIDEMIOLOGY	Jin, Lina; Zhu, Wensheng; Guo, Jianhua	NUCLEOTIDE POLYMORPHISM HAPLOTYPES; LINKAGE DISEQUILIBRIUM; GENOTYPE DATA; DISEASE ASSOCIATIONS; TRAIT LOCI; TESTS; SUSCEPTIBILITY; INFERENCE; MODELS; PHASE	Association analysis, with the aim of investigating genetic variations, is designed to detect genetic associations with observable traits, which has played an increasing part in understanding the genetic basis of diseases. Among these methods, haplotype-based association studies are believed to possess prominent advantages, especially for the rare diseases in case-control studies. However, when m…	http://dx.doi.org/10.1002/gepi.20521
Design and Validation of a Metabolic Disorder Resequencing Microarray (BRUM1)	HUMAN MUTATION	Bruce, Christopher K.; Smith, Matthew; Rahman, Fatima; Liu, Zhi-feng; McMullan, Dominic J.; Ball, Sarah; Hartley, Jane; Kroos, Marian A.; Heptinstall, Lesley; Reuser, Arnold J. J.; Rolfs, Arndt; Hendriksz, Chris; Kelly, Deirdre A.; Barrett, Timothy G.; MacDonald, Fiona; Maher, Eamonn R.; Gissen, Paul	OLIGONUCLEOTIDE MICROARRAYS; RENAL DYSFUNCTION; CHOLESTASIS; MUTATIONS; ARTHROGRYPOSIS	The molecular genetic diagnosis of inherited metabolic disorders is challenging. The diseases are rare, and most show locus heterogeneity. Hence, testing of the genes associated with IMDs is time consuming and often not easily available. We report a resequencing array that allows the simultaneous resequencing of up to 92 genes associated with IMDs. To validate the array, DNA samples from 51 patie…	http://dx.doi.org/10.1002/humu.21261
Wilson's disease: current concepts in diagnosis and management	NEUROLOGIA CROATICA	Kalauz, M.; Telarovic, S.; Ljubic, H.	HEPATIC-FAILURE; ATP7B GENE; FOLLOW-UP; ZINC; PENICILLAMINE; MUTATIONS; THERAPY; CHALLENGE; ATPASE	Wilson's disease is a rare autosomal recessive disorder of copper transport resulting in copper accumulation in the liver, brain and cornea. The incidence is estimated to be 1:30000-80000 in most populations. The Wilson disease gene, now designated ATP7B, situated on 13(th) chromosome (13q14.3), was cloned in 1993. The clinical phenotypes include hepatic, neurologic and psychiatric diseases, or a…	http://dx.doi.org/10.1007/s00345-011-0785-x
Hand, foot and mouth disease: seroprevalence of Coxsackie A16 and Enterovirus 71 in Germany	MEDICAL MICROBIOLOGY AND IMMUNOLOGY	Rabenau, Holger F.; Richter, Matthias; Doerr, Hans Wilhelm	AUTOMATED MICRONEUTRALIZATION ASSAY; NEUTRALIZING ANTIBODIES; QUANTITATIVE DETECTION; NEUROLOGICAL DISEASE; UNITED-STATES; OUTBREAK; EPIDEMIOLOGY; INFECTION; POLIOMYELITIS; CHILDREN	Coxsackie A16 (CA16) and Enterovirus 71 (EV71) are members of the picornaviridae family and are associated with hand, foot and mouth disease (HFMD), in rare cases also to acute neurological diseases. HFMD outbreaks have been reported from many parts of the world, especially Southeast Asia. The objective of the study was to analyze CA16 and EV71 seroepidemiologically in the population of Frankfurt…	http://dx.doi.org/10.1007/s00430-009-0133-6
Persistent left unilateral mirror writing: A neuropsychological case study	BRAIN AND LANGUAGE	Angelillo, Valentina G.; De Lucia, Natascia; Trojano, Luigi; Grossi, Dario	CEREBRAL-ARTERY INFARCTION; EXTERNAL CUES; PARKINSONS-DISEASE; RIGHT-HANDERS; HANDEDNESS; MICROGRAPHIA; ANOSOGNOSIA; STROKE	Mirror writing (MW) is a rare disorder in which a script runs in direction opposite to normal and individual letters are reversed. The disorder generally occurs after left-hemisphere lesions, is transient and is observed on the left hand, whereas usually motor impairments prevent assessment of direction of right handwriting. We describe a left-handed patient with complete left hand mirror writing…	http://dx.doi.org/10.1016/j.bandl.2010.04.003
Reduced plasma levels of Ang-2 and sEng as novel biomarkers in hereditary hemorrhagic telangiectasia (HHT)	CLINICA CHIMICA ACTA	Ojeda-Fernandez, Luisa; Barrios, Laura; Rodriguez-Barbero, Alicia; Recio-Poveda, Lucia; Bernabeu, Carmelo; Botella, Luisa M.	ENDOTHELIAL-CELLS; SERUM ENDOGLIN; ANGIOPOIETIN-2; ANGIOGENESIS; LOCUS; GENE; MAPS; PATHOGENESIS; METASTASIS; MUTATIONS	Background: Hereditary hemorrhagic telangiectasia (HHT; OMIM 187300) is an autosomal dominant vascular disorder characterized by telangiectases and internal arteriovenous malformations caused by mutations in certain elements of the TGF-beta receptor complex. In the case of HHT1 mutations in the endoglin gene are responsible, whereas mutations in the ALK1 gene (an activin receptor-like kinase 1), …	http://dx.doi.org/10.1016/j.cca.2009.12.023
Screening for inborn errors of metabolism using automated electrospray tandem mass spectrometry: Study in high-risk Indian population	CLINICAL BIOCHEMISTRY	Nagaraja, Dindagur; Mamatha, Sopanahalli Narasimhamurthy; De, Tanima; Christopher, Rita	DISORDERS; NEWBORNS	Objectives: Tandem mass spectrometry is a major technological advance in the screening for inborn errors of metabolism. It has the advantage of sensitive and simultaneous multiple disease screening with minimal sample requirement. The diseases detected include aminoacidemias, fatty acid oxidation disorders, and organic acidemias. Design and methods: Using automated electrospray tandem mass spectr…	http://dx.doi.org/10.1016/j.clinbiochem.2009.12.009
Nonoperative management of symptomatic urachal anomalies	JOURNAL OF PEDIATRIC SURGERY	Lipskar, Aaron M.; Glick, Richard D.; Rosen, Nelson G.; Layliev, John; Hong, Andrew R.; Dolgin, Stephen E.; Soffer, Samuel Z.	CONGENITAL PATENT URACHUS; DIAGNOSIS; CHILDHOOD; VARIANTS; REMNANTS; CYSTS	Introduction: Symptomatic urachal anomalies are rare disorders that consist of urachal remnants or fistulas with or without an associated cyst. Traditionally, when a urachal anomaly was recognized, operative excision was performed. There has been a shift toward the nonoperative management of urachal anomalies at many centers, although there is little in the literature to support this practice. Me…	http://dx.doi.org/10.1016/j.jpedsurg.2010.02.031
Development of ventilatory control in infants	PAEDIATRIC RESPIRATORY REVIEWS	Carroll, John L.; Agarwal, Amit	CENTRAL HYPOVENTILATION SYNDROME; RESPIRATORY RHYTHM GENERATOR; AUTONOMIC NERVOUS-SYSTEM; HOMEOBOX GENE PHOX2B; MAMMALIAN BRAIN-STEM; DEATH-SYNDROME; PERIPHERAL CHEMORECEPTORS; FUNCTIONAL ARCHITECTURE; BREATHING AUTOMATICITY; RETROTRAPEZOID NUCLEUS	Most abnormalities of ventilatory control in infants are due to immaturity or abnormal development of ventilatory control. This includes a broad range, from rare disorders like congenital central hypoventilation syndrome to common problems such as apnoea of prematurity. Development of the ventilatory control system, including central respiratory rhythmogenesis and central and peripheral chemorece…	http://dx.doi.org/10.1016/j.prrv.2010.06.002
Absence of Mutation in the SLC2A1 Gene in a Cohort of Patients with Alternating Hemiplegia of Childhood (AHC)	NEUROPEDIATRICS	Vuillaumier-Barrot, S.; Panagiotakaki, E.; Le Bizec, C.; El Baba, C.; Fontaine, B.; Arzimanoglou, A.; Seta, N.; Nicole, S.	GLUTAMATE TRANSPORTER EAAT1; DEFICIENCY; MIGRAINE	Alternating hemiplegia of childhood (AHC) is a rare neuropediatric disorder classically characterized by episodes of hemiplegia developing in the first months of life, various non-epileptic paroxysmal events and global neurological impairment. If the etiology is unresolved, the disorder is highly suspected to be monogenic with de novo autosomal dominant mutations. A missense mutation in the SLC2A…	http://dx.doi.org/10.1055/s-0031-1271767
A case for ambidextrous doctors	EUROPACE	Duthoit, Guillaume; Frank, Robert; Aouate, Philip; Lacotte, Jerome; Hidden-Lucet, Francoise	RADIOFREQUENCY CATHETER ABLATION; ACCESSORY PATHWAY; DEXTROCARDIA	We report the case of a 30-year-old man with situs inversus totalis, recurrent orthodromic reciprocal tachycardia, and the Wolff-Parkinson-White syndrome. He underwent, in our department, radiofrequency ablation of an accessory pathway (AP) located in the lateral mitral atrioventricular ring. Ablation of the AP was carried out successfully through a patent foramen ovale under fluoroscopic guidanc…	http://dx.doi.org/10.1093/europace/euq293
High-throughput discovery of rare insertions and deletions in large cohorts	GENOME RESEARCH	Vallania, Francesco L. M.; Druley, Todd E.; Ramos, Enrique; Wang, Jue; Borecki, Ingrid; Province, Michael; Mitra, Robi D.	COLORECTAL ADENOMAS; VARIANTS; DNA; SUSCEPTIBILITY; HYPOTHESIS; CONTRIBUTE; MUTATIONS; EVOLUTION; DISEASES; GENOME	Pooled-DNA sequencing strategies enable fast, accurate, and cost-effect detection of rare variants, but current approaches are not able to accurately identify short insertions and deletions (indels), despite their pivotal role in genetic disease. Furthermore, the sensitivity and specificity of these methods depend on arbitrary, user-selected significance thresholds, whose optimal values change fr…	http://dx.doi.org/10.1101/gr.109157.110
Evolution of striatal degeneration in McLeod syndrome	EUROPEAN JOURNAL OF NEUROLOGY	Valko, P. O.; Haenggi, J.; Meyer, M.; Jung, H. H.	BASAL GANGLIA VOLUME; SEGMENTATION; ATROPHY	Background and purpose: McLeod neuroacanthocytosis syndrome (MLS) is an X-linked multisystem disorder with CNS manifestations resembling Huntington disease. Neuroimaging studies revealed striatal atrophy with predominance of the caudate nucleus. Our previous cross-sectional MRI study showed an association of volume loss in the caudate nucleus and putamen with the disease duration. Methods: In the…	http://dx.doi.org/10.1111/j.1468-1331.2009.02872.x
Factor XIII - an under diagnosed deficiency - are we using the right assays?	JOURNAL OF THROMBOSIS AND HAEMOSTASIS	Lawrie, A. S.; Green, L.; Mackie, I. J.; Liesner, R.; Machin, S. J.; Peyvandi, F.	COAGULATION-FACTOR-XIII; PLASMA FACTOR-XIII; RARE BLEEDING DISORDERS; PHOTOMETRIC ASSAY; FIBRIN; SYSTEM; ANGIOGENESIS; MANAGEMENT; ACTIVATION; THROMBOSIS	Background: The clot solubility test is the most widely used method for detection of factor (F)XIII deficiency. However, it will only detect severe deficiencies; consequently mild deficiencies and heterozygous states are probably under diagnosed. Objective: As an alternative first-line screening test, we assessed an automated quantitative ammonia release assay (QARA). Patients/methods: Inter-assa…	http://dx.doi.org/10.1111/j.1538-7836.2010.04028.x
High Frequency of p53/MDM2/p14ARF Pathway Abnormalities in Relapsed Neuroblastoma	CLINICAL CANCER RESEARCH	Carr-Wilkinson, Jane; O'Toole, Kieran; Wood, Katrina M.; Challen, Christine C.; Baker, Angela G.; Board, Julian R.; Evans, Laura; Cole, Michael; Cheung, Nai-Kong V.; Boos, Joachim; Koehler, Gabriele; Leuschner, Ivo; Pearson, Andrew D. J.; Lunec, John; Tweddle, Deborah A.	WILD-TYPE P53; SINGLE NUCLEOTIDE POLYMORPHISM; TUMOR-SUPPRESSOR P53; STAGE-4 NEUROBLASTOMA; CLONAL EXPANSION; CELL-LINES; MYCN AMPLIFICATION; MUTANT-CELLS; MDM2; MUTATIONS	Purpose: Most neuroblastomas initially respond to therapy but many relapse with chemoresistant disease. p53 mutations are rare in diagnostic neuroblastomas, but we have previously reported inactivation of the p53/MDM2/p14(ARF) pathway in 9 of 17 (53%) neuroblastoma cell lines established at relapse. Hypothesis: Inactivation of the p53/MDM2/p14(ARF) pathway develops during treatment and contribute…	http://dx.doi.org/10.1158/1078-0432.CCR-09-1865
Atypical ST Segment Elevation and Ventricular Fibrillation without Structural Heart Disease: A New Electrocardiographic Presentation of a Channelopathy?	CARDIOLOGY	Lebreiro, Ana; Sousa, Alexandra; Silva, Anabela; Campos, Julio; Maciel, Maria Julia	BRUGADA-SYNDROME; FEVER	Primary electrical syndromes are a group of rare inherited diseases that predispose to arrhythmias in the absence of structural abnormalities of the heart, and are associated with several ion channel mutations. Extrinsic factors, such as fever, may contribute to the development of electrical instability in these patients. We report the case of a 52-year-old patient who was admitted for syncope an…	http://dx.doi.org/10.1159/000297686
Validation of claims-based diagnostic codes for idiopathic thrombotic thrombocytopenic purpura in a commercially-insured population	THROMBOSIS AND HAEMOSTASIS	Wahl, Peter M.; Terrell, Deirdra R.; George, James N.; Rodgers, J. Keith; Uhl, Lynn; Cataland, Spero; Bohn, Rhonda L.	POSITIVE PREDICTIVE-VALUE; HOSPITAL AUTOMATED DATABASE; IDENTIFICATION; ACCURACY; RECORDS	It was the purpose of the present study to validate administrative claims codes for idiopathic thrombotic thrombocytopenic purpura (TTP) in a commercially-insured US population. Patients with at least one medical claim with ICD-9 code 446.6X between 1/1/2001 and 5/31/2008 were identified in the Health Core Integrated Research Database (TM) (HIRD). A chart abstraction form was developed to enable …	http://dx.doi.org/10.1160/TH09-08-0595
Identification and validation of lupus nephritis cases using administrative data	LUPUS	Chibnik, L. B.; Massarotti, E. M.; Costenbader, K. H.	STAGE RENAL-DISEASE; REVISED CRITERIA; ERYTHEMATOSUS; CLASSIFICATION	Large administrative databases such as Medicaid billing databases could be used to study care and outcomes of lupus nephritis if these patients could be correctly identified from claims data. We aimed to develop and validate an algorithm for the correct identification of cases of lupus nephritis using ICD-9 billing codes. We used the Research Patient Data Resource query tool at our institution to…	http://dx.doi.org/10.1177/0961203309356289
Endovascular Therapy for Subclavian Artery Rupture in von Recklinghausen Disease	VASCULAR AND ENDOVASCULAR SURGERY	Santin, Brian J.; Guy, Gregory E.; Bourekas, Eric C.; Go, Michael R.	NEUROFIBROMATOSIS TYPE-1; COARCTATION; STENOSIS; PATIENT	Vascular anomalies are extremely rare in patients with von Recklinghausen disease. This report presents a case of an acute spontaneous subclavian artery rupture in a patient with von Recklinghausen disease. A 44-year-old woman with a history of neurofibromatosis type 1, multiple sclerosis, and aortic valve replacement experienced a ''popping sensation'' in her neck. An emergent angiogram via a ri…	http://dx.doi.org/10.1177/1538574410373836
A quantitatively-modeled homozygosity mapping algorithm, qHomozygosityMapping, utilizing whole genome single nucleotide polymorphism genotyping data	BMC BIOINFORMATICS	Huqun; Fukuyama, Shun-ichiro; Morino, Hiroyuki; Miyazawa, Hiroshi; Tanaka, Tomoaki; Suzuki, Tomoko; Kohda, Masakazu; Kawakami, Hideshi; Okazaki, Yasushi; Seyama, Kuniaki; Hagiwara, Koichi	MAP	Homozygosity mapping is a powerful procedure that is capable of detecting recessive disease-causing genes in a few patients from families with a history of inbreeding. We report here a homozygosity mapping algorithm for high-density single nucleotide polymorphism arrays that is able to (i) correct genotyping errors, (ii) search for autozygous segments genome-wide through regions with runs of homo…	http://dx.doi.org/10.1186/1471-2105-11-S7-S5
Improved Detection of Rare Genetic Variants for Diseases	PLOS ONE	Zhang, Lei; Pei, Yu-Fang; Li, Jian; Papasian, Christopher J.; Deng, Hong-Wen	SINGLE NUCLEOTIDE POLYMORPHISMS; FREQUENCY-SPECTRUM; COMMON DISEASES; GENOME; ASSOCIATION; POWER; DISCOVERY; ELEMENTS; DATABASE; ALLELES	Technology advances have promoted gene-based sequencing studies with the aim of identifying rare mutations responsible for complex diseases. A complication in these types of association studies is that the vast majority of non-synonymous mutations are believed to be neutral to phenotypes. It is thus critical to distinguish potential causative variants from neutral variation before performing asso…	http://dx.doi.org/10.1371/journal.pone.0013857
Alien Hand Syndrome: Neural Correlates of Movements without Conscious Will	PLOS ONE	Schaefer, Michael; Heinze, Hans-Jochen; Galazky, Imke	MOTOR; INHIBITION; CORTEX	Background: The alien hand syndrome is a striking phenomenon characterized by purposeful and autonomous movements that are not voluntarily initiated. This study aimed to examine neural correlates of this rare neurological disorder in a patient with corticobasal degeneration and alien hand syndrome of the left hand. Methodology/Principal Findings: We employed functional magnetic resonance imaging …	http://dx.doi.org/10.1371/journal.pone.0015010
Treatment of Unicentric Castleman Disease With Neoadjuvant Rituximab	CHEST	Bandera, Bradley; Ainsworth, Craig; Shikle, James; Rupard, Erik; Roach, Michael	None	Angiofollicular lymph node hyperplasia, known more commonly as Castleman disease, is a rare lymphopro-liferative disorder. Castleman disease has two distinct clinical manifestations described as unicentric and multicentric disease. These presentations have distinct treatment algorithms and portend very different prognoses. Standard treatment of unicentric disease is complete surgical resection, w…	http://dx.doi.org/10.1378/chest.09-2084
Rapid Genetic Analysis of X-Linked Chronic Granulomatous Disease by High-Resolution Melting	JOURNAL OF MOLECULAR DIAGNOSTICS	Hill, Harry R.; Augustine, Nancy H.; Pryor, Robert J.; Reed, Gudrun H.; Bagnato, Joshua D.; Tebo, Anne E.; Bender, Jeffrey M.; Pasi, Brian M.; Chinen, Javier; Hanson, I. Celine; de Boer, Martin; Roos, Dirk; Wittwer, Carl T.	RESPIRATORY-BURST; MUTATIONS; VARIANTS; COMPONENT; FEATURES	High-resolution melting analysis was applied to X-linked chronic granulomatous disease, a rare disorder resulting from mutations in CYBB. Melting curves of the 13 PCR products bracketing CYBB exons were predicted by Poland's algorithm and compared with observed curves from 96 normal individuals. Primer plates were prepared robotically in batches and dried, greatly simplifying the 3- to 6-hour wor…	http://dx.doi.org/10.2353/jmoldx.2010.090147
Prevalence of primary aldosteronism among bulgarian hypertensive patients	CENTRAL EUROPEAN JOURNAL OF MEDICINE	Matrozova, Joanna A.; Zacharieva, Sabina Z.; Kirilov, Georgi G.; Boyanov, Mihail A.	PLASMA-RENIN ACTIVITY; PRIMARY HYPERALDOSTERONISM; SCREENING-TEST; UNRECOGNIZED EPIDEMIC; CAPTOPRIL TEST; RATIO; DIAGNOSIS; MODERATE; SOCIETY; ADENOMA	Primary aldosteronism (PA) has long been considered a rare disease, but a higher prevalence was suggested recently. The aim of this study was to evaluate the prevalence of PA in a group of Bulgarian hypertensive patients, including patients with adrenal incidentalomas (AI). The aldosterone to renin ratio (ARR)> 750 was used as a positive screening test and the Captopril test was performed to conf…	http://dx.doi.org/10.2478/s11536-010-0005-x
Familial case of Blau syndrome associated with a CARD15/NOD2 mutation	OPHTHALMIC GENETICS	Villanueva-Mendoza, Cristina; Arellanes-Garcia, Lourdes; Cubas-Lorenzo, Victoria; Jimenez-Martinez, Maria C.; Felipe Flores-Suarez, Luis; Carlos Zenteno, Juan	PEDIATRIC GRANULOMATOUS ARTHRITIS; NOD2	Purpose: Blau syndrome is a rare autosomal dominant disorder characterized by early onset granulomatous arthritis, uveitis, skin rash and camptodactyly. We report a familial case of Blau syndrome associated with a CARD15/NOD2 mutation. Methods: PCR amplification and automated DNA sequencing of the complete CARD15/NOD2 coding sequence was performed. Results: Molecular analysis in affected subjects…	http://dx.doi.org/10.3109/13816810.2010.492818
Isolated Dissection of Superior Mesenteric Artery: Study on the Treatment Guidelines	JOURNAL OF THE KOREAN SURGICAL SOCIETY	Lee, Min Koo; Cho, Byung Sun; Han, Hyun Young; Jung, In Mok; Park, Sung Hye; Kim, Chang Nam; Choi, Young Jin; King, Yoon Jung; Park, Joo Seung	PERCUTANEOUS STENT PLACEMENT; MANAGEMENT; ANEURYSM	Purpose: Isolated superior mesenteric artery (SMA) dissection is a rare, but increasing vascular disorder. However, optimal treatment guidelines are not well established. The purpose of this study is to review a single institutional experience in the management of isolated SMA dissections and establish optimal treatment guidelines. Methods: Between November 2004 and August 2009, 26 patients were …	http://dx.doi.org/10.4174/jkss.2010.79.1.64
Non compaction cardiomyopathy: a series of 15 cases	REVISTA MEDICA DE CHILE	Enriquez P, Andres; Baeza, Ricardo, V; Gabrielli N, Luigi; Cordova A, Samuel; Castro G, Pablo	LEFT-VENTRICULAR NONCOMPACTION; HEART-FAILURE; NEUROMUSCULAR DISORDERS; MYOCARDIUM; ADULTS; ASSOCIATION; MRI	Background: Non compaction cardiomyopathy is a rare disorder caused by the arrest of myocardial compaction during embryogenesis, leading to a noncompacted endocardial layer with marked hypertrabeculation and deep recesses. Aim: To report the clinical and echocardiographic characteristics of a series of 15 adult patients with non-compaction cardiomyopathy. Patients and Methods: We included a total…	http://dx.doi.org/10.1002/humu.21432
Homozygosity Mapping on a Single Patient-Identification of Homozygous Regions of Recent Common Ancestry by Using Population Data	HUMAN MUTATION	Zhang, Lu; Yang, Wanling; Ying, Dingge; Cherny, Stacey S.; Hildebrandt, Friedhelm; Sham, Pak Chung; Lau, Yu Lung	RECESSIVE TRAITS; SNP DATA; LOCI; GENE; RUNS	Homozygosity mapping has played an important role in detecting recessive mutations using families of consanguineous marriages. However, detection of regions identical and homozygosity by descent (HBD) when family data are not available, or when relationships are unknown, is still a challenge. Making use of population data from high-density SNP genotyping may allow detection of regions HBD from re…	http://dx.doi.org/10.1002/humu.21432
dbNSFP: A Lightweight Database of Human Nonsynonymous SNPs and Their Functional Predictions	HUMAN MUTATION	Liu, Xiaoming; Jian, Xueqiu; Boerwinkle, Eric	MISSENSE MUTATIONS; PROTEIN FUNCTION; DISEASE; ANNOTATION; GENERATION; VARIANTS; GENOMES; COMMON	With the advance of sequencing technologies, whole exome sequencing has increasingly been used to identify mutations that cause human diseases, especially rare Mendelian diseases. Among the analysis steps, functional prediction (of being deleterious) plays an important role in filtering or prioritizing nonsynonymous SNP (NS) for further analysis. Unfortunately, different prediction algorithms use…	http://dx.doi.org/10.1002/humu.21517
Management of punding in Parkinson's disease: an open-label prospective study	JOURNAL OF NEUROLOGY	Fasano, A.; Ricciardi, L.; Pettorruso, M.; Bentivoglio, A. R.	DOPAMINE DYSREGULATION SYNDROME; ADDICTION; DYSKINESIAS; BEHAVIORS; LEVODOPA	Punding, a peculiar stereotyped behavior characterized by intense fascination with complex, excessive, non-goal-oriented, repetitive activities, is a quite rare condition complicating Parkinson's disease (PD). It is triggered by dopaminergic therapy and could have a strong impact on patient quality of life. No study has specifically investigated medical management of this condition, and only a fe…	http://dx.doi.org/10.1007/s00415-010-5817-8
DASH: A Method for Identical-by-Descent Haplotype Mapping Uncovers Association with Recent Variation	AMERICAN JOURNAL OF HUMAN GENETICS	Gusev, Alexander; Kenny, Eimear E.; Lowe, Jennifer K.; Salit, Jaqueline; Saxena, Richa; Kathiresan, Sekar; Altshuler, David M.; Friedman, Jeffrey M.; Breslow, Jan L.; Pe'er, Itsik	GENOME-WIDE ASSOCIATION; GENOTYPE-IMPUTATION; TRAITS; VARIANTS; POWERFUL; ACCURACY; LOCUS	Rare variants affecting phenotype pose a unique challenge for human genetics. Although genome-wide association studies have successfully detected many common causal variants, they are underpowered in identifying disease variants that are too rare or population-specific to be imputed from a general reference panel and thus are poorly represented on commercial SNP arrays. We set out to overcome the…	http://dx.doi.org/10.1016/j.ajhg.2011.04.023
Using VAAST to Identify an X-Linked Disorder Resulting in Lethality in Male Infants Due to N-Terminal Acetyltransferase Deficiency	AMERICAN JOURNAL OF HUMAN GENETICS	Rope, Alan F.; Wang, Kai; Evjenth, Rune; Xing, Jinchuan; Johnston, Jennifer J.; Swensen, Jeffrey J.; Johnson, W. Evan; Moore, Barry; Huff, Chad D.; Bird, Lynne M.; Carey, John C.; Opitz, John M.; Stevens, Cathy A.; Jiang, Tao; Schank, Christa; Fain, Heidi Deborah; Robison, Reid; Dalley, Brian; Chin, Steven; South, Sarah T.; Pysher, Theodore J.; Jorde, Lynn B.; Hakonarson, Hakon; Lillehaug, Johan …	ALPHA-ACETYLTRANSFERASE; MUTATIONS; CANCER; ARD1	We have identified two families with a previously undescribed lethal X-linked disorder of infancy; the disorder comprises a distinct combination of an aged appearance, craniofacial anomalies, hypotonia, global developmental delays, cryptorchidism, and cardiac arrhythmias. Using X chromosome exon sequencing and a recently developed probabilistic algorithm aimed at discovering disease-causing varia…	http://dx.doi.org/10.1016/j.ajhg.2011.05.017
Management of bradykinin-mediated angioedema	ANNALES FRANCAISES D ANESTHESIE ET DE REANIMATION	Floccard, B.; Crozon, J.; Rimmele, T.; Vulliez, A.; Coppere, B.; Chamouard, V.; Boccon-Gibod, I.; Bouillet, L.; Allaouchiche, B.	C1 ESTERASE INHIBITOR; INTERNATIONAL CONSENSUS ALGORITHM; ACQUIRED C1-INHIBITOR DEFICIENCY; UPPER AIRWAY-OBSTRUCTION; HEREDITARY ANGIOEDEMA; ANGIONEUROTIC-EDEMA; EMERGENCY TREATMENT; LARYNGEAL EDEMA; ACUTE ATTACKS; CONCENTRATE	Objectives. - Present the clinical signs of bradykinin-mediated angioedema, a disease little known to intensive care anaesthesiologists, and develop their scientific basis with recent data on management in emergency and perioperative care. Data sources. - International recommendations and recent general reviews. Data collection was performed using the Medline database with the keyword: angioedema…	http://dx.doi.org/10.1016/j.annfar.2011.01.011
Data mining methods for classification of Medium-Chain Acyl-CoA dehydrogenase deficiency (MCADD) using non-derivatized tandem MS neonatal screening data	JOURNAL OF BIOMEDICAL INFORMATICS	Van den Bulcke, Tim; Vanden Broucke, Paul; Van Hoof, Viviane; Wouters, Kristien; Vanden Broucke, Seppe; Smits, Geert; Smits, Elke; Proesmans, Sam; Van Genechten, Toon; Eyskens, Francois	ACID OXIDATION DISORDERS; MASS-SPECTROMETRY; BLOOD SPOTS; DIAGNOSIS; NEWBORNS	Newborn screening programs for severe metabolic disorders using tandem mass spectrometry are widely used. Medium-Chain Acyl-CoA dehydrogenase deficiency (MCADD) is the most prevalent mitochondrial fatty acid oxidation defect (1:15,000 newborns) and it has been proven that early detection of this metabolic disease decreases mortality and improves the outcome. In previous studies, data mining metho…	http://dx.doi.org/10.1016/j.jbi.2010.12.001
Neonatal acute appendicitis: a proposed algorithm for timely diagnosis	JOURNAL OF PEDIATRIC SURGERY	Schwartz, Kevin L.; Gilad, Eli; Sigalet, David; Yu, Weiming; Wong, Andrew L.	COMPUTED-TOMOGRAPHY; PERFORATION	Background: Neonatal appendicitis (NA) is a rare disease with a high mortality. The diagnosis has never been reported preoperatively and is notoriously difficult to make. Methods: Charts since 1995 were retrospectively reviewed for discharge or death diagnoses of appendicitis in neonates younger than 28 days. We report 3 cases of NA seen at our institution during this period. Results: All 3 infan…	http://dx.doi.org/10.1016/j.jpedsurg.2011.07.018
GAIT ADAPTATION DURING OBSTACLE CROSSING REVEALS IMPAIRMENTS IN THE VISUAL CONTROL OF LOCOMOTION IN WILLIAMS SYNDROME	NEUROSCIENCE	Hocking, D. R.; Rinehart, N. J.; McGinley, J. L.; Galna, B.; Moss, S. A.; Bradshaw, J. L.	DORSAL STREAM FUNCTION; CEREBELLAR CONTRIBUTIONS; AUTOMATIC AVOIDANCE; INTERNAL-MODELS; ABNORMALITIES; STRATEGIES; ADULTS; STEP; AGE; NEUROANATOMY	Recent evidence indicates that individuals with Williams syndrome (WS), a rare genetically based neurodevelopmental disorder, show abnormalities of parietal and cerebellar regions of the brain that may be involved in the visual control of locomotion. Here we examined whether parietal and cerebellar abnormalities contribute to deficits in spatiotemporal characteristics and foot placement variabili…	http://dx.doi.org/10.1016/j.neuroscience.2011.08.075
In-vitro assessment of platelet function	TRANSFUSION AND APHERESIS SCIENCE	Picker, Susanne M.	MULTIPLE ELECTRODE AGGREGOMETRY; BLOOD IMPEDANCE AGGREGOMETRY; ACUTE CORONARY SYNDROME; OF-CARE ASSAY; FUNCTION ANALYZER; P-SELECTIN; BLEEDING-TIME; RETICULATED PLATELETS; FLOW-CYTOMETRY; ASPIRIN NONRESPONSIVENESS	Platelets (PITS), play a key role in hemostasis, clot stability and retraction as well as in vascular repair and anti-microbial host defense. Upon vessel wall damage, PLTs undergo a highly regulated set including adhesion, spreading, aggregation, release reactions as well as exposure of procoagulant surfaces to rapidly form a hemostatic plug that occludes the site of damage. When PIT function is …	http://dx.doi.org/10.1016/j.transci.2011.03.006
Feasibility and Adequacy of Robot-Assisted Lymphadenectomy for Renal-Cell Carcinoma	JOURNAL OF ENDOUROLOGY	Abaza, Ronney; Lowe, Gregory	LYMPH-NODE DISSECTION; LAPAROSCOPIC RADICAL NEPHRECTOMY; IMPACT	Background and Purpose: The role of lymph node dissection (LND) for renal-cell carcinoma (RCC) is evolving. When clinically negative, nodal disease is rare, but LND remains important in selected patients. Earlier identification of micrometastasis may become beneficial with emerging systemic agents. The ability to perform an adequate LND laparoscopically is uncertain. Open surgical data suggest a …	http://dx.doi.org/10.1089/end.2010.0742
Wolman Disease (LIPA p.G87V) Genotype Frequency in People of Iranian-Jewish Ancestry	GENETIC TESTING AND MOLECULAR BIOMARKERS	Valles-Ayoub, Yadira; Esfandiarifard, Saghi; No, Daniel; Sinai, Pedram; Khokher, Zeshan; Kohan, Melody; Kahen, Tanaz; Darvish, Daniel	LYSOSOMAL ACID LIPASE; LOW-DENSITY LIPOPROTEIN; ESTER STORAGE DISEASE; XANTHOMATOSIS; CHOLESTEROL; ADRENALS	Wolman disease (WD) is a rare inherited condition caused by lysosomal acid lipase (LAL) deficiency first described in Iranian-Jewish (IJ) children. Newborns with WD are healthy and active, but soon the infant develops symptoms of severe malnutrition in the first few months of life, and often dies before the age of 1 year. Harmful amounts of lipids accumulate in the spleen, liver, bone marrow, int…	http://dx.doi.org/10.1089/gtmb.2010.0203
Identity-by-descent filtering of exome sequence data for disease-gene identification in autosomal recessive disorders	BIOINFORMATICS	Roedelsperger, Christian; Krawitz, Peter; Bauer, Sebastian; Hecht, Jochen; Bigham, Abigail W.; Bamshad, Michael; de Condor, Birgit Jonske; Schweiger, Michal R.; Robinson, Peter N.	HUMAN GENOME; X-CHROMOSOME; HEARING-LOSS; MUTATIONS; MAP; CONSTRUCTION; ALGORITHM; CAPTURE; DNA	Motivation: Next-generation sequencing and exome-capture technologies are currently revolutionizing the way geneticists screen for disease-causing mutations in rare Mendelian disorders. However, the identification of causal mutations is challenging due to the sheer number of variants that are identified in individual exomes. Although databases such as dbSNP or HapMap can be used to reduce the ple…	http://dx.doi.org/10.1093/bioinformatics/btr022
Maintenance of Fungal Pathogen Species That Are Specialized to Different Hosts: Allopatric Divergence and Introgression through Secondary Contact	MOLECULAR BIOLOGY AND EVOLUTION	Gladieux, Pierre; Vercken, Elodie; Fontaine, Michael C.; Hood, Michael E.; Jonot, Odile; Couloux, Arnaud; Giraud, Tatiana	MICROBOTRYUM-VIOLACEUM; SILENE-LATIFOLIA; POPULATION-GENETICS; NUCLEOTIDE POLYMORPHISM; SPECIATION; DIOICA; DNA; RATES; MIGRATION; EVOLUTION	Sympatry of species that lack complete prezygotic isolation is ideal for the study of how species can be maintained in the face of potential gene flow. This is particularly important in the context of emerging diseases on new hosts because pathogen adaptation is facilitated by reduced gene flow from ancestral populations. Here, we investigated divergence and gene flow between two closely related …	http://dx.doi.org/10.1093/molbev/msq235
Identification of rare DNA variants in mitochondrial disorders with improved array-based sequencing	NUCLEIC ACIDS RESEARCH	Wang, Wenyi; Shen, Peidong; Thiyagarajan, Sreedevi; Lin, Shengrong; Palm, Curtis; Horvath, Rita; Klopstock, Thomas; Cutler, David; Pique, Lynn; Schrijver, Iris; Davis, Ronald W.; Mindrinos, Michael; Speed, Terence P.; Scharfe, Curt	PROGRESSIVE EXTERNAL OPHTHALMOPLEGIA; HIGH-THROUGHPUT; MICROARRAYS; MUTATIONS; GENES; DELETIONS; ALGORITHM; GENOME; MODEL; POLYMORPHISMS	A common goal in the discovery of rare functional DNA variants via medical resequencing is to incur a relatively lower proportion of false positive base-calls. We developed a novel statistical method for resequencing arrays (SRMA, sequence robust multi-array analysis) to increase the accuracy of detecting rare variants and reduce the costs in subsequent sequence verifications required in medical …	http://dx.doi.org/10.1093/nar/gkq750
Is There a Difference Between Simultaneous or Staged Decompressions for Combined Cervical and Lumbar Stenosis?	JOURNAL OF SPINAL DISORDERS & TECHNIQUES	Eskander, Mark S.; Aubin, Michelle E.; Drew, Jacob M.; Eskander, Jonathan P.; Balsis, Steve M.; Eck, Jason; Lapinsky, Anthony S.; Connolly, Patrick J.	SPINAL STENOSIS	Study Design: We evaluated 43 patients diagnosed with tandem spinal stenosis (TSS) from 1999 to 2005 in an academic hospital. Objective: The purpose of this study is to compare outcomes after simultaneous decompression of the cervical and lumbar spine versus staged operations. Summary of Background Data: TSS is a rare degenerative disease affecting multiple spinal levels with limited research des…	http://dx.doi.org/10.1097/BSD.0b013e318201bf94
A Clinical Assessment of Wilson Disease in Patients With Concurrent Liver Disease	JOURNAL OF CLINICAL GASTROENTEROLOGY	Wong, Robert J.; Gish, Robert; Schilsky, Michael; Frenette, Catherine	FULMINANT HEPATIC-FAILURE; COPPER DETERMINATION; SERUM CERULOPLASMIN; DIAGNOSIS	Goals: To investigate variations in clinical epidemiology of Wilson disease in patients with concurrent liver disease and the effect of coexisting disease on current diagnostic algorithms. Background: Wilson disease is a rare disorder and few studies exist on diagnosis and natural history. Currently available tools have limited efficacy in complex patients, and the presence of coexisting diseases…	http://dx.doi.org/10.1097/MCG.0b013e3181dffaa5
Mutations in the LPAR6 and LIPH genes underlie autosomal recessive hypotrichosis/woolly hair in 17 consanguineous families from Pakistan	CLINICAL AND EXPERIMENTAL DERMATOLOGY	Khan, S.; Habib, R.; Mir, H.; Umm-e-Kalsoom; Naz, G.; Ayub, M.; Shafique, S.; Yamin, T.; Ali, N.; Basit, S.; Wasif, N.; Naqvi, S. Kamran-ul-Hassan; Ali, G.; Wali, A.; Ansar, M.; Ahmad, W.	LIPASE-H	Background. Autosomal recessive hypotrichosis/woolly hair is a rare genetic hair loss disorder characterized by sparse scalp hair/woolly hair, sparse to absent eyebrows and eyelashes, sparse axillary and body hair in affected individuals. This form of hair loss results from mutations in either LPAR6 or LIPH gene. Aim. To identify mutations in LPAR6 and LIPH genes in 17 consanguineous Pakistani fa…	http://dx.doi.org/10.1111/j.1365-2230.2011.04014.x
Mutations in the PSTPIP1 gene and aberrant splicing variants in patients with pyoderma gangrenosum	CLINICAL AND EXPERIMENTAL DERMATOLOGY	Nesterovitch, A. B.; Hoffman, M. D.; Simon, M.; Petukhov, P. A.; Tharp, M. D.; Glant, T. T.	PAPA SYNDROME; AUTOINFLAMMATORY DISORDER; TYROSINE-PHOSPHATASE; PROTEIN FUNCTION; PTP-PEST; CD2BP1; SUBSTRATE; DISEASE; BINDING; DOMAIN	Background. Pyoderma gangrenosum (PG) is a rare, noninfectious form of skin ulceration, typically accompanied by neutrophilic infiltration. Several familial cases have been reported, suggesting the involvement of genetic factors in the aetiology of PG. Two mutations (A230T and E250Q) in the PSTPIP1 gene, encoding proline-serine-threonine phosphatase-interacting protein (PSTPIP) 1 have been identi…	http://dx.doi.org/10.1111/j.1365-2230.2011.04137.x
Emergence of novel fungal pathogens by ecological speciation: importance of the reduced viability of immigrants	MOLECULAR ECOLOGY	Gladieux, Pierre; Guerin, Fabien; Giraud, Tatiana; Caffier, Valerie; Lemaire, Christophe; Parisi, Luciana; Didelot, Frederique; Le Cam, Bruno	MULTILOCUS GENOTYPE DATA; VENTURIA-INAEQUALIS; POPULATION-STRUCTURE; SELECTION; GENETICS; IDENTIFICATION; RESISTANCE; INFERENCE; DISEASES; MALUS	Expanding global trade and the domestication of ecosystems have greatly accelerated the rate of emerging infectious fungal diseases, and host-shift speciation appears to be a major route for disease emergence. There is therefore an increased interest in identifying the factors that drive the evolution of reproductive isolation between populations adapting to different hosts. Here, we used genetic…	http://dx.doi.org/10.1111/j.1365-294X.2011.05288.x
Autoimmune pancreatitis	JOURNAL OF GASTROENTEROLOGY AND HEPATOLOGY	Sugumar, Aravind; Chari, Suresh T.	DIAGNOSTIC-CRITERIA; SCLEROSING PANCREATITIS; SERUM IGG4; DISEASE; CANCER; FEATURES; PROPOSAL; EXPERIENCE; CONSENSUS; BIOPSY	The purpose of this review is to provide a concise view of the existing knowledge of autoimmune pancreatitis (AIP) for practicing clinicians. AIP is a rare disease whose recognition and understanding are evolving. It is a type of chronic pancreatitis that often presents as obstructive jaundice, has a distinctive histology, and is exquisitely sensitive to steroid therapy. This form of chronic panc…	http://dx.doi.org/10.1111/j.1440-1746.2011.06843.x
Survival Analysis with Error-Prone Time-Varying Covariates: A Risk Set Calibration Approach	BIOMETRICS	Liao, Xiaomei; Zucker, David M.; Li, Yi; Spiegelman, Donna	REGRESSION-MODEL; COX REGRESSION; CANCER; SAMPLE; FAT	Occupational, environmental, and nutritional epidemiologists are often interested in estimating the prospective effect of time-varying exposure variables such as cumulative exposure or cumulative updated average exposure, in relation to chronic disease endpoints such as cancer incidence and mortality. From exposure validation studies, it is apparent that many of the variables of interest are meas…	http://dx.doi.org/10.1111/j.1541-0420.2010.01423.x
GeneScreen: a program for high-throughput mutation detection in DNA sequence electropherograms	JOURNAL OF MEDICAL GENETICS	Carr, Ian M.; Camm, Nick; Taylor, Graham R.; Charlton, Ruth; Ellard, Sian; Sheridan, Eamonn G.; Markham, Alexander F.; Bonthron, David T.	AUTOMATED DETECTION; POINT MUTATIONS; SUBSTITUTIONS; FRAGMENTS; SNPS; TOOL	Background While massively parallel DNA sequencing methods continue to evolve rapidly, the benchmark technique for detection and verification of rare (particularly disease-causing) sequence variants remains four-colour dye-terminator sequencing by capillary electrophoresis. The high throughput and long read lengths currently available have shifted the bottleneck in mutation detection away from da…	http://dx.doi.org/10.1136/jmg.2010.082081
Long-Term Prophylaxis of Hereditary Angioedema with a Pasteurized C1 Inhibitor Concentrate	INTERNATIONAL ARCHIVES OF ALLERGY AND IMMUNOLOGY	Tallroth, G. A.	INTERNATIONAL CONSENSUS ALGORITHM; C1-INHIBITOR CONCENTRATE; LARYNGEAL EDEMA; THERAPY; MANAGEMENT; DEFICIENCY; DIAGNOSIS; EFFICACY; DANAZOL; ATTACKS	Hereditary angioedema (HAE) is a relatively rare genetic disorder caused by a deficiency of C1 esterase inhibitor (C1-INH). Common clinical presentations are abdominal pain and localized edema of the skin, with laryngeal edema being potentially life-threatening. Replacement therapy with C1-INH concentrate is recommended for treatment of acute HAE attacks and results in rapid resolution of symptom…	http://dx.doi.org/10.1159/000321830
A Bayesian Hierarchical Model for Detecting Haplotype-Haplotype and Haplotype-Environment Interactions in Genetic Association Studies	HUMAN HEREDITY	Li, Jun; Zhang, Kui; Yi, Nengjun	MAXIMUM-LIKELIHOOD-ESTIMATION; LINKAGE DISEQUILIBRIUM TESTS; RARE HAPLOTYPES; DISEASE; PHASE; SUSCEPTIBILITY; EPISTASIS; TRAITS; INFERENCE; VARIANTS	Objective: Genetic association studies based on haplotypes are powerful in the discovery and characterization of the genetic basis of complex human diseases. However, statistical methods for detecting haplotype-haplotype and haplotype-environment interactions have not yet been fully developed owing to the difficulties encountered: large numbers of potential haplotypes and unknown haplotype pairs.…	http://dx.doi.org/10.1159/000324841
A New Expectation-Maximization Statistical Test for Case-Control Association Studies Considering Rare Variants Obtained by High-Throughput Sequencing	HUMAN HEREDITY	Gordon, Derek; Finch, Stephen J.; De La Vega, Francisco	CONTROL GENETIC ASSOCIATION; FALSE DISCOVERY RATE; GENOTYPE MISCLASSIFICATION; MISSING HERITABILITY; SAMPLE-SIZE; ERROR RATE; POWER; PHENOTYPE; HAPLOTYPE; DISEASES	Genome-wide association studies (GWAS) have been successful in identifying common genetic variation reproducibly associated with disease. However, most associated variants confer very small risk and after meta-analysis of large cohorts a large fraction of expected heritability still remains unexplained. A possible explanation is that rare variants currently undetected by GWAS with SNP arrays coul…	http://dx.doi.org/10.1159/000325590
Mutation in the Tight-Junction Gene Claudin 19 (CLDN19) and Familial Hypomagnesemia, Hypercalciuria, Nephrocalcinosis (FHHNC) and Severe Ocular Disease	AMERICAN JOURNAL OF NEPHROLOGY	Naeem, Muhammad; Hussain, Sofia; Akhtar, Naureen	SINGLE NUCLEOTIDE POLYMORPHISMS; PARACELLIN-1 GENE; PCLN-1 GENE; CLASSIFICATION; SUBSTITUTIONS; BICARBONATE; SEQUENCE	Background/Aims: Familial hypomagnesemia with hypercalciuria and nephrocalcinosis (FHHNC) is a rare renal tubular disorder complicated by progressive renal failure during childhood or adolescence. Recently, causative mutations in the CLDN19 gene have been identified in FHHNC patients presenting with severe ocular involvement. The aim of the study was to investigate the molecular genetic defect un…	http://dx.doi.org/10.1159/000330854
Neuromuscular abnormality and autonomic dysfunction in patients with cerebrotendinous xanthomatosis	BMC NEUROLOGY	Chen, Shu-Fang; Tsai, Nai-Wen; Chang, Chung-Chih; Lu, Cheng-Hsien; Huang, Chi-Ren; Chuang, Yao-Chung; Chang, Wen-Neng	PERIPHERAL NEUROPATHY; SKIN DENERVATION; CHENODEOXYCHOLIC ACID; DIAGNOSTIC-CRITERIA; NERVE BIOPSY; POLYNEUROPATHY; PRESENTATIONS; PATHOLOGY; MUSCLE	Background: Cerebrotendinous xanthomatosis (CTX) is a rare lipid-storage disease. Neuromuscular abnormality and autonomic system (ANS) dysfuction in CTX are rarely examined in large-scale studies in the literature. We studied the peripheral nervous system, myopathology, and autonomic system of four CTX patients and performed a literature review of the reported CTX patients with peripheral neuropa…	http://dx.doi.org/10.1186/1471-2377-11-63
E-education in pathology including certification of e-institutions	DIAGNOSTIC PATHOLOGY	Kayser, Klaus; Ogilvie, Robert; Borkenfeld, Stephan; Kayser, Gian	VIRTUAL MICROSCOPY; DISTANCE; TELEPATHOLOGY	E-education or electronically transferred continuous education in pathology is one major application of virtual microscopy. The basic conditions and properties of acoustic and visual information transfer, of teaching and learning processes, as well as of knowledge and competence, influence its implementation to a high degree. Educational programs and structures can be judged by access to the basi…	http://dx.doi.org/10.1186/1746-1596-6-S1-S11
Anderson's disease/chylomicron retention disease in a Japanese patient with uniparental disomy 7 and a normal SAR1B gene protein coding sequence	ORPHANET JOURNAL OF RARE DISEASES	Okada, Tomoo; Miyashita, Michio; Fukuhara, Junji; Sugitani, Masahiko; Ueno, Takahiro; Samson-Bouma, Marie-Elisabeth; Aggerbeck, Lawrence P.	SILVER-RUSSELL-SYNDROME; VLDL-TRANSPORT VESICLE; COMPLEX; EXPRESSION; ER	Background: Anderson's Disease (AD)/Chylomicron Retention Disease (CMRD) is a rare hereditary hypocholesterolemic disorder characterized by a malabsorption syndrome with steatorrhea, failure to thrive and the absence of chylomicrons and apolipoprotein B48 post-prandially. All patients studied to date exhibit a mutation in the SAR1B gene, which codes for an essential component of the vesicular coa…	http://dx.doi.org/10.1186/1750-1172-6-78
Structure-Based Analysis of Five Novel Disease-Causing Mutations in 21-Hydroxylase-Deficient Patients	PLOS ONE	Minutolo, Carolina; Nadra, Alejandro D.; Fernandez, Cecilia; Taboas, Melisa; Buzzalino, Noemi; Casali, Barbara; Belli, Susana; Charreau, Eduardo H.; Alba, Liliana; Dain, Liliana	CONGENITAL ADRENAL-HYPERPLASIA; STEROID 21-HYDROXYLASE; MISSENSE MUTATIONS; GENE CONVERSION; MUTATED ALLELES; DEFICIENCY; GENOTYPE; CYP21; PHENOTYPE; ASSOCIATION	Congenital adrenal hyperplasia (CAH) due to 21-hydroxylase deficiency is the most frequent inborn error of metabolism, and accounts for 90-95% of CAH cases. The affected enzyme, P450C21, is encoded by the CYP21A2 gene, located together with a 98% nucleotide sequence identity CYP21A1P pseudogene, on chromosome 6p21.3. Even though most patients carry CYP21A1P-derived mutations, an increasing number…	http://dx.doi.org/10.1371/journal.pone.0015899
Piothorax in dog and cat, veterinary versus human literature	VETERINARIA	Maggio, Chiara; Bellezza, Enrico; Barontini, Rossana; Bonifazi, Luigia; Bufalari, Antonello	ASSISTED THORACOSCOPIC SURGERY; SURGICAL-TREATMENT; FELINE PYOTHORAX; PLEURAL EMPYEMA; PARAPNEUMONIC EFFUSIONS; COMPUTED-TOMOGRAPHY; MANAGEMENT; CHILDREN; THORACENTESIS; ULTRASOUND	Pyothorax is a relatively rare disease of dogs and cats characterized by septic thoracic effusion. In the first part of this review article pathogenesis and diagnostic aspects are examined. The lack of guidelines in veterinary medicine makes diagnostic and therapeutic decisions difficult; on the contrary, in human medicine accurate decisional algorithms exist. Dogs and cats are rarely examined du…	http://dx.doi.org/10.1371/journal.pone.0041873
Recommendations for the diagnosis of paroxysmal nocturnal hemoglobinuria: a German-Austrian consensus	LABORATORIUMSMEDIZIN-JOURNAL OF LABORATORY MEDICINE	Schrezenmeier, Hubert; Bettelheim, Peter; Panse, Jens; Schubert, Joerg; Hoechsmann, Britta; Roeth, Alexander; Nebe, Thomas	COMPLEMENT INHIBITOR ECULIZUMAB; FLOW-CYTOMETRY; PNH; ERYTHROCYTES; MUTATIONS; MECHANISM; BLOOD; CELLS; FLAER; CD59	Paroxysmal nocturnal hemoglobinuria (PNH) is a rare, life-threatening hematological disease. An acquired mutation in the PIG-A gene in hematopoietic precursor cells leads to a deficiency of glycosylphosphatidylinositol (GPI), a common membrane anchor for certain cell surface proteins. The consequence is a deficiency of the decay accelerating factor (recognized by antibodies of the cluster CD55) a…	http://dx.doi.org/10.1515/JLM.2011.060
Retinoblastoma in a Child After Normal Autorefraction and Traditional Vision Screening	PEDIATRICS	Estopinal, Christopher B.; Donahue, Sean P.; Gitschlag, Gary N.	None	Retinoblastoma is an ocular malignancy that can put a patient's sight and, in some instances, life at risk. Here we report the case of a 2-year-old child who presented to her pediatrician with a 2-week history of left-sided leukocoria caused by retinoblastoma. Results of traditional office-based vision screening and automated vision screening, which often identify but are not specifically designe…	http://dx.doi.org/10.1542/peds.2011-0325
Hereditary angioedema: Classification, pathogenesis, and diagnosis	ALLERGY AND ASTHMA PROCEEDINGS	Banerji, Aleena	INTERNATIONAL CONSENSUS ALGORITHM; C1 INHIBITOR DEFICIENCY; ANGIONEUROTIC-EDEMA; LABORATORY DIAGNOSIS; HELICOBACTER-PYLORI; FACTOR-XII; MANAGEMENT; THERAPY; PATHOPHYSIOLOGY; MUTATIONS	Hereditary angioedema (HAE) is a rare autosomal dominant genetic disorder associated with a deficiency in Cl inhibitor. More than 200 mutations in this gene, located on chromosome 11, have been identified. Although HAE is often inherited, 20-25% of cases are from new spontaneous mutations and they have no family history of swelling. Decreased Cl inhibitor activity leads to inappropriate activatio…	http://dx.doi.org/10.2500/aap.2011.32.3492
Pyoderma gangrenosum: Study of 21 patients and proposal of a 'clinicotherapeutic' classification	JOURNAL OF DERMATOLOGICAL TREATMENT	Marzano, Angelo Valerio; Trevisan, Valentina; Lazzari, Riccardo; Crosti, Carlo	TOPICAL TACROLIMUS; CONTROLLED-TRIAL; INFLIXIMAB; THERAPY	Background: Pyoderma gangrenosum (PG) is a rare, relapsing inflammatory disorder classified within the neutrophilic dermatoses. It can be idiopathic or associated with various conditions. The management of PG includes several immunosuppressants, but definite guidelines are still lacking. Objective: To propose a 'clinicotherapeutic' classification for PG; namely, a therapeutic algorithm for this d…	http://dx.doi.org/10.3109/09546631003686069
Proposed BioRepository platform solution for the ALS research community	AMYOTROPHIC LATERAL SCLEROSIS	Sherman, Alex; Bowser, Robert; Grasso, Daniela; Power, Breen; Milligan, Carol; Jaffa, Matthew; Cudkowicz, Merit	None	ALS is a rare disorder whose cause and pathogenesis is largely unknown (1). There is a recognized need to develop biomarkers for ALS to better understand the disease, expedite diagnosis and to facilitate therapy development. Collaboration is essential to obtain a sufficient number of samples to allow statistically meaningful studies. The availability of high quality biological specimens for resea…	http://dx.doi.org/10.3109/17482968.2010.539233
Vagal nerve stimulator placement for medically refractory seizures in a child treated with phrenic nerve pacing for congenital central hypoventilation syndrome Case report	JOURNAL OF NEUROSURGERY-PEDIATRICS	Duty, Brian D.; Wozniak, Susan E.; Selden, Nathan R.	MANAGEMENT; PHENOTYPE; DIAGNOSIS	Congenital central hypoventilation syndrome (CCHS) is a rare, idiopathic disorder characterized by a failure of automatic respiration. Abnormalities such as seizure disorder, failure to thrive, and Hirschsprung disease have been associated with CCHS. In this report, the authors discuss the use of vagal nerve stimulation (VNS) to treat a medically refractory seizure disorder in a child who had pre…	http://dx.doi.org/10.3171/2011.1.PEDS10520
Left thorascopic sympathectomy for refractory long QT syndrome in children	JOURNAL OF NEUROSURGERY-PEDIATRICS	Hwang, Steven W.; Thomas, Jonathan G.; Whitehead, William E.; Curry, Daniel J.; Dauser, Robert C.; Kim, Eugene S.; Luerssen, Thomas G.; Jea, Andrew	LEFT STELLATE GANGLION; Q-T SYNDROME; VENTRICULAR-TACHYCARDIA; DENERVATION; THERAPY	Congenital long QT syndrome (LQTS) is a rare genetic ion transmembrane disorder that has been associated with multiple various genetic mutations including life-threatening cardiac arrhythmias and sudden death. Left thorascopic sympathectomy is an effective treatment for patients who are refractory to medical therapy or who need frequent epicardial internal cardiodefibrillator intervention. Althou…	http://dx.doi.org/10.3171/2011.8.PEDS11164
Mycobacterium lentiflavum in Drinking Water Supplies, Australia	EMERGING INFECTIOUS DISEASES	Marshall, Henry M.; Carter, Robyn; Torbey, Matthew J.; Minion, Sharri; Tolson, Carla; Sidjabat, Hanna E.; Huygens, Flavia; Hargreaves, Megan; Thomson, Rachel M.	NONTUBERCULOUS MYCOBACTERIA; STAPHYLOCOCCUS-AUREUS; INFECTION; ABSCESSUS; AVIUM; DIFFERENTIATION; IDENTIFICATION; TUBERCULOSIS; PATIENT; SYSTEM	Mycobacterium lentiflavum, a slow-growing nontuberculous mycobacterium, is a rare cause of human disease. It has been isolated from environmental samples worldwide. To assess the clinical significance of M. lentiflavum isolates reported to the Queensland Tuberculosis Control Centre, Australia, during 2001-2008, we explored the genotypic similarity and geographic relationship between isolates from…	http://dx.doi.org/10.3201/eid1703.090948
Dealing with low-incidence serious diseases in general practice	BRITISH JOURNAL OF GENERAL PRACTICE	Buntinx, Frank; Mant, David; Van den Bruel, Ann; Donner-Banzhof, Norbert; Dinant, Geert-Jan	DIAGNOSIS; CHILDREN; CANCER; PAIN	Cost-effective health care depends on high-quality triage. The most challenging aspect of triage, which GPs confront on a regular basis, is diagnosing rare but serious disease. Failure to shoulder any risk in this situation overloads the health system and subjects patients to unnecessary investigation. Adopting too high a risk threshold leads to missed cases, late diagnosis, and sometimes avoidab…	http://dx.doi.org/10.3399/bjgp11X548974
The Coffin-Siris syndrome: A proposed diagnostic approach and assessment of 15 overlapping cases	AMERICAN JOURNAL OF MEDICAL GENETICS PART A	Schrier, Samantha A.; Bodurtha, Joann N.; Burton, Barbara; Chudley, Albert E.; Chiong, Mary Anne D.; D'avanzo, Maria Gabriella; Lynch, Sally Ann; Musio, Antonio; Nyazov, Dmitriy M.; Sanchez-Lara, Pedro A.; Shalev, Stavit A.; Deardorff, Matthew A.	ONYCHODYSPLASIA-DYSPHALANGISM SYNDROME; AUTOSOMAL-DOMINANT SYNDROME; MENTAL-RETARDATION; UNRELATED PATIENTS; GROWTH FAILURE; DOOR SYNDROME; 2 SIBLINGS; HYPERPHOSPHATASIA; DELINEATION; HYPOPLASIA	CoffinSiris syndrome (CSS) is a rare, clinically heterogeneous disorder often considered in the setting of cognitive/developmental delay and 5th finger/nail hypoplasia. Due to the clinical variability of facial and other features, this diagnosis is often difficult to confirm clinically and the existence of this disorder as a specific diagnosis has been at times an issue of debate. In an effort to…	http://dx.doi.org/10.1002/ajmg.a.35415
Development and implementation of electronic growth charts for infants with Prader-Willi syndrome	AMERICAN JOURNAL OF MEDICAL GENETICS PART A	Rosenbloom, S. Trent; Butler, Merlin G.	HORMONE TREATMENT; BODY-COMPOSITION; UNITED-STATES; ADULTS; FAT; INDIVIDUALS; STANDARDS; OBESITY; MASS	Pediatric growth charts are used to monitor children's growth and development, and assist in healthcare delivery and supervision. Researchers have developed syndrome-specific growth charts for several disorders in which affected children grow differently than unaffected children. Typical standardized growth curves have been recently reported in non-growth hormone treated infants with PraderWilli …	http://dx.doi.org/10.1002/ajmg.a.35581
Hereditary angioedema. A therapeutic guide	MEDICINA-BUENOS AIRES	Malbran, Alejandro; Fernandez Romero, Diego S.; Menendez, Alejandra	C1 INHIBITOR CONCENTRATE; INTERNATIONAL CONSENSUS ALGORITHM; C1-INHIBITOR CONCENTRATE; ANGIONEUROTIC-EDEMA; ACID THERAPY; ANGIO-EDEMA; BRADYKININ; MANAGEMENT; DEFICIENCY; DANAZOL	Hereditary angioedema. A therapeutic guide. Hereditary angioedema (HAE) is a rare autosomal dominant disease, characterized by episodes of edema involving the skin, gastrointestinal tract and larynx. HAE has a historical asphyxia mortality of 15% to 50%. It is the consequence of functional Cl inhibitor deficiency. The identification of bradykinin as the principal mediator of the disease has lead …	http://dx.doi.org/10.1002/gepi.20521
UMD-DYSF, a novel locus specific database for the compilation and interactive analysis of mutations in the dysferlin gene	HUMAN MUTATION	Blandin, Gaelle; Beroud, Christophe; Labelle, Veronique; Nguyen, Karine; Wein, Nicolas; Hamroun, Dalil; Williams, Brad; Monnier, Nilah; Rufibach, Laura E.; Urtizberea, Jon Andoni; Cau, Pierre; Bartoli, Marc; Levy, Nicolas; Krahn, Martin	GIRDLE MUSCULAR-DYSTROPHY; MIYOSHI MYOPATHY; FOLLOW-UP; IDENTIFICATION; PROTEIN; TRANSCRIPT; JEWS; FBN1; TOOL; 2B	Mutations in the dysferlin gene (DYSF) lead to a complete or partial absence of the dysferlin protein in skeletal muscles and are at the origin of dysferlinopathies, a heterogeneous group of rare autosomal recessive inherited neuromuscular disorders. As a step towards a better understanding of the DYSF mutational spectrum, and towards possible inclusion of patients in future therapeutic clinical …	http://dx.doi.org/10.1002/humu.22015
Ontological phenotype standards for neurogenetics	HUMAN MUTATION	Koehler, Sebastian; Doelken, Sandra C.; Rath, Ana; Ayme, Segolene; Robinson, Peter N.	FOUNDATIONAL MODEL; NEUROANATOMY; REPRESENTATION; EVOLUTION; DISEASES	Neurological disorders comprise one of the largest groups of human diseases. Due to the myriad symptoms and the extreme degree of clinical variability characteristic of many neurological diseases, the differential diagnosis process is extremely challenging. Even though most neurogenetic diseases are individually rare, collectively, the subgroup of neurogenetic disorders is large, comprising more …	http://dx.doi.org/10.1002/humu.22112
Use of support vector machines for disease risk prediction in genome-wide association studies: Concerns and opportunities	HUMAN MUTATION	Mittag, Florian; Buechel, Finja; Saad, Mohamad; Jahn, Andreas; Schulte, Claudia; Bochdanovits, Zoltan; Simon-Sanchez, Javier; Nalls, Mike A.; Keller, Margaux; Hernandez, Dena G.; Gibbs, J. Raphael; Lesage, Suzanne; Brice, Alexis; Heutink, Peter; Martinez, Maria; Wood, Nicholas W.; Hardy, John; Singleton, Andrew B.; Zell, Andreas; Gasser, Thomas; Sharma, Manu	PARKINSONS-DISEASE; COMMON DISEASES; HERITABILITY; METAANALYSIS; VARIANTS; LIBRARY; GENES; LOCI	The success of genome-wide association studies (GWAS) in deciphering the genetic architecture of complex diseases has fueled the expectations whether the individual risk can also be quantified based on the genetic architecture. So far, disease risk prediction based on top-validated single-nucleotide polymorphisms (SNPs) showed little predictive value. Here, we applied a support vector machine (SV…	http://dx.doi.org/10.1002/humu.22161
Colovesical fistula caused by diverticulitis of the sigmoid colon. Diagnosis and treatment	UROLOGE	Leicht, W.; Thomas, C.; Thueroff, J.; Roos, F.	ANASTOMOSIS; EXPERIENCE; MANAGEMENT; RESECTION; PARADIGM	Background. Colovesical fistulas caused by diverticulitis of the sigmoid colon are a rare but complex disease for which there is so far no diagnostic and therapeutic algorithm. The goal of this retrospective study including long-term follow-up was to find an algorithm for the diagnosis and therapy of colovesical fistulas caused by diverticular disease. Methods. Between 1982 and 2010 a total of 54…	http://dx.doi.org/10.1007/s00120-012-2910-x
Global concepts of bladder pain syndrome (interstitial cystitis)	WORLD JOURNAL OF UROLOGY	Nordling, Jorgen; Fall, Magnus; Hanno, Philip	DOUBLE-BLIND; MAST-CELLS; SYNDROME/INTERSTITIAL CYSTITIS; SODIUM PENTOSANPOLYSULFATE; TRANSURETHRAL RESECTION; PENTOSAN POLYSULFATE; MULTICENTER TRIAL; HYDROXYZINE; DEFINITION; PLACEBO	Bladder pain syndrome (BPS), commonly referred to as interstitial cystitis, is no longer considered a rare disorder. It may affect up to 2.7% of the adult female population (Ueda et al. in Int J Urol 10:1-70, 2003) with up to 20% of cases occurring in men. The last two decades have seen a worldwide effort to try to standardize its nomenclature, definition, diagnosis, and treatment algorithm. The …	http://dx.doi.org/10.1007/s00345-011-0785-x
An effective framework for characterizing rare categories	FRONTIERS OF COMPUTER SCIENCE	He, Jingrui; Tong, Hanghang; Carbonell, Jaime	SUPPORT	Rare categories become more and more abundant and their characterization has received little attention thus far. Fraudulent banking transactions, network intrusions, and rare diseases are examples of rare classes whose detection and characterization are of high value. However, accurate characterization is challenging due to high-skewness and non-separability from majority classes, e.g., fraudulen…	http://dx.doi.org/10.1007/s11704-012-2861-9
A new computational method for hepatic fat microvesicles counting in histological study in rats	BIOCHEMICAL AND BIOPHYSICAL RESEARCH COMMUNICATIONS	Sabarense, Cephora Maria; Oliveira Rocha, Keller Sullivan; Rosa, Damiana Diniz; Martins, Jose Helvecio; Lelis da Silva Pereira, Marina Maria; Silva, Fabyano Fonseca; Steward, Brian Lynn	NONALCOHOLIC STEATOHEPATITIS; OIL	Liver steatosis was once believed to be a benign condition, with rare progression to chronic liver disease. Thus, in both clinical and experimental practice, it is fundamental to have a reliable and objective method for its precise quantification. An image analysis algorithm was developed and validated for automatically and rapidly quantifying hepatic fat microvesicles. The image processing algor…	http://dx.doi.org/10.1016/j.bbrc.2012.01.011
Multidisciplinary management of an obstetric patient with glycogen storage disease type 3	INTERNATIONAL JOURNAL OF OBSTETRIC ANESTHESIA	Bolton, S. D.; Clark, V. A.; Norman, J. E.	SUCCESSFUL PREGNANCY; CORNSTARCH SUPPLEMENTS	A 22-year-old primiparous woman with known glycogen storage disease type 3a presented to our hospital during her 12th week of pregnancy. Glycogen storage disease type 3 is a rare inherited disorder resulting from a deficiency of the glycogen debranching enzyme, causing the accumulation of abnormal short-chain glycogen in liver, blood cells, myocardium and striated muscle. Symptoms improve after p…	http://dx.doi.org/10.1016/j.ijoa.2011.09.004
Multiple minute digitate hyperkeratosis: A proposed algorithm for the digitate keratoses	JOURNAL OF THE AMERICAN ACADEMY OF DERMATOLOGY	Caccetta, Tony Philip; Dessauvagie, Ben; McCallum, Dugald; Kumarasinghe, Sujith Prasad	PUNCTATE POROKERATOTIC KERATODERMA; DISSEMINATED SPIKED HYPERKERATOSIS; SPINY KERATODERMA; FOLLICULAR HYPERKERATOSIS; FILIFORM HYPERKERATOSIS; SPICULES; MYELOMA; CLASSIFICATION; DISEASE; PATIENT	Background: Multiple minute digitate hyperkeratosis (MMDH) is a rare disorder of keratinization with many different names. Objective: We present a case of MMDH and review the literature. We propose and discuss the classification the digitate keratoses, which include MMDH, lichen spinulosus, phrynoderma, spiny keratoderma, arsenical keratosis, multiple filiform verrucae, postirradiation digitate k…	http://dx.doi.org/10.1016/j.jaad.2010.07.023
Preiser's disease: A five-case series	CHIRURGIE DE LA MAIN	El Kouhen, F.; Gay, A. M.; Chateau, F.; Legre, R.	IDIOPATHIC AVASCULAR NECROSIS; SCAPHOID BONE; VASCULARITY	Preiser's disease, or avascular necrosis of the scaphoid occurs without fracture or non-union. Between 1998 and 2009, the authors report on 5 patients who complained of mild pain on the radial aspect of the wrist, associated with stiffness and/or loss of strength. Our management consisted in different options: one bilateral intraarticular injection of hyaluronic acid, three vascularised radial bo…	http://dx.doi.org/10.1016/j.main.2011.11.001
A quantitative analytic pipeline for evaluating neuronal activities by high-throughput synaptic vesicle imaging	NEUROIMAGE	Fan, Jing; Xia, Xiaofeng; Li, Ying; Dy, Jennifer G.; Wong, Stephen T. C.	PHASE IDENTIFICATION; CELL SEGMENTATION; ONLINE	Synaptic vesicle dynamics play an important role in the study of neuronal and synaptic activities of neurodegradation diseases ranging from the epidemic Alzheimer's disease to the rare Rett syndrome. A high-throughput assay with a large population of neurons would be useful and efficient to characterize neuronal activity based on the dynamics of synaptic vesicles for the study of mechanisms or to…	http://dx.doi.org/10.1016/j.neuroimage.2012.06.020
Diagnosis and treatment of acquired von Willebrand syndrome	THROMBOSIS RESEARCH	Tiede, Andreas	FUNCTIONALLY INHIBITING AUTOANTIBODIES; VONWILLEBRAND-FACTOR; POTENTIAL CONTRIBUTION; DISEASE; BINDING; HYPOTHYROIDISM; IDENTIFICATION	Acquired von Willebrand syndrome (AVWS) is a rare bleeding disorder that is characterized by structural or functional alterations in von Willebrand factor (VWF) caused by a range of lymphoproliferative, myeloproliferative, cardiovascular, autoimmune, and other disorders. The pathogenic mechanisms responsible for the VWF abnormalities depend on the underlying condition, but include clearance due t…	http://dx.doi.org/10.1016/S0049-3848(13)70003-3
Chronic non-granulomatous supraglottitis: a rare and difficult disease	JOURNAL OF LARYNGOLOGY AND OTOLOGY	Ledgerwood, L. G.; Belafsky, P. C.	ESTERASE INHIBITOR DEFICIENCY; REINKES EDEMA; LARYNX; INVOLVEMENT; LARYNGITIS; ETIOLOGY; ADULT	Objectives: To examine chronic non-granulomatous supraglottitis, a rare disorder of uncertain aetiology with few reported cases in the literature. Case reports: We describe two cases of chronic non-granulomatous supraglottitis that led to persistent respiratory compromise. Patients underwent extensive investigation that failed to reveal a definitive diagnosis. Conclusion: In patients suffering fr…	http://dx.doi.org/10.1017/S0022215112000977
The Williams syndrome chromosome 7q11.23 hemideletion confers hypersocial, anxious personality coupled with altered insula structure and function	PROCEEDINGS OF THE NATIONAL ACADEMY OF SCIENCES OF THE UNITED STATES OF AMERICA	Jabbi, Mbemba; Kippenhan, J. Shane; Kohn, Philip; Marenco, Stefano; Mervis, Carolyn B.; Morris, Colleen A.; Meyer-Lindenberg, Andreas; Berman, Karen Faith	OLD-WORLD MONKEY; ANTERIOR INSULA; GENETIC CONTRIBUTIONS; NEURAL BASIS; COGNITION; BRAIN; CORTEX; ABNORMALITIES; MIND; RETHINKING	Although it is widely accepted that genes can influence complex behavioral traits such as human temperament, the underlying neurogenetic mechanisms remain unclear. Williams syndrome (WS), a rare disorder caused by a hemizygous deletion on chromosome 7q11.23, including genes important for neuronal migration and maturation (LIMK1 and CLIP2), is typified by a remarkable hypersocial but anxious perso…	http://dx.doi.org/10.1073/pnas.1114774109
Classification method for disease risk mapping based on discrete hidden Markov random fields	BIOSTATISTICS	Charras-Garrido, Myriam; Abrial, David; De Goer, Jocelyn; Dachian, Serguei; Peyrard, Nathalie	MODEL	Risk mapping in epidemiology enables areas with a low or high risk of disease contamination to be localized and provides a measure of risk differences between these regions. Risk mapping models for pooled data currently used by epidemiologists focus on the estimated risk for each geographical unit. They are based on a Poisson log-linear mixed model with a latent intrinsic continuous hidden Markov…	http://dx.doi.org/10.1093/biostatistics/kxr043
Nonperturbative functional renormalization group for random field models and related disordered systems. III. Superfield formalism and ground-state dominance	PHYSICAL REVIEW B	Tissier, Matthieu; Tarjus, Gilles	LOWER CRITICAL DIMENSION; PHASE-TRANSITIONS; ISING-MODEL; RARE EVENTS; SUPERSYMMETRY; FLUCTUATIONS; REDUCTION; ALGORITHM; DYNAMICS	We reformulate the nonperturbative functional renormalization group for the random field Ising model in a superfield formalism, extending the supersymmetric description of the critical behavior of the system first proposed by Parisi and Sourlas [Phys. Rev. Lett. 43, 744 (1979)]. We show that the two crucial ingredients for this extension are the introduction of a weighting factor, which accounts …	http://dx.doi.org/10.1103/PhysRevB.85.104202
Monte Carlo simulations of the clean and disordered contact process in three dimensions	PHYSICAL REVIEW E	Vojta, Thomas	PHASE-TRANSITIONS; CRITICAL-BEHAVIOR; CELLULAR-AUTOMATA; FIELD-THEORY; UNIVERSALITY; QUANTUM; LATTICE	The absorbing-state transition in the three-dimensional contact process with and without quenched randomness is investigated by means of Monte Carlo simulations. In the clean case, a reweighting technique is combined with a careful extrapolation of the data to infinite time to determine with high accuracy the critical behavior in the three-dimensional directed percolation universality class. In t…	http://dx.doi.org/10.1103/PhysRevE.86.051137
The ATP2A2 gene in patients with Darier's disease: one novel splicing mutation	INTERNATIONAL JOURNAL OF DERMATOLOGY	Shi, Bing-Jun; Xue, Mei; Zhong, Gui-Shu; Jiang, Yang; Chen, De-Yu; Feng, Jie; Hao, Jing; Diao, Qing-Chun	FAMILIES; FEATURES	Background Dariers disease (DD) is a rare, inherited skin disorder characterized by warty papules and plaques over the seborrheic area, such as central trunk, flexures, scalp, and forehead. Mutations in ATP2A2 gene encoding the enzyme sarco/endoplasmic reticulum Ca2+ATPase type 2 are responsible for the disease. Here we report two Chinese families affected by DD with two ATP2A2 mutations. Materia…	http://dx.doi.org/10.1111/j.1365-4632.2012.05514.x
Fabry disease in unselected patients with TIA or stroke: population-based study	EUROPEAN JOURNAL OF NEUROLOGY	Marquardt, L.; Baker, R.; Segal, H.; Burgess, A. I.; Poole, D.; Hughes, D. A.; Rothwell, P. M.	YOUNG-PATIENTS; ENZYME REPLACEMENT; CRYPTOGENIC STROKE; CASE-FATALITY; PREVALENCE; MUTATIONS; MORTALITY; REVERSAL; PLASMA; D313Y	Background Fabry disease (FD) is an X-linked lysosomal storage disorder frequently associated with cerebrovascular disease. In recent years, the prevalence of FD has been reported to be up to 4% in cryptogenic young stroke patients. However, there have been no population-based studies in unselected patients with transient ischaemic attack (TIA) or stroke across the full range of ages. Methods We …	http://dx.doi.org/10.1111/j.1468-1331.2012.03739.x
International collaboration as a tool for diagnosis of patients with inherited thrombocytopenia in the setting of a developing country	JOURNAL OF THROMBOSIS AND HAEMOSTASIS	Glembotsky, A. C.; Marta, R. F.; Pecci, A.; De Rocco, D.; Gnan, C.; Espasandin, Y. R.; Goette, N. P.; Negro, F.; Noris, P.; Savoia, A.; Balduini, C. L.; Molinas, F. C.; Heller, P. G.	GRAY PLATELET SYNDROME; MYH9-RELATED DISEASE; MUTATIONS; NBEAL2; GENE; EXPRESSION; ALGORITHM; FAMILIES; DISORDER; ANKRD26	Background: Inherited thrombocytopenias (ITs) are heterogeneous genetic disorders that frequently represent a diagnostic challenge. The requirement of highly specialized tests for diagnosis represents a particular problem in resource-limited settings. To overcome this difficulty, we applied a diagnostic algorithm and developed a collaboration program with a specialized international center in ord…	http://dx.doi.org/10.1111/j.1538-7836.2012.04805.x
Mapping Cancer Risk in Southwestern Ontario with Changing Census Boundaries	BIOMETRICS	Nguyen, P.; Brown, P. E.; Stafford, J.	EM	Mapping disease risk often involves working with data that have been spatially aggregated to census regions or postal regions, either for administrative reasons or confidentiality. When studying rare diseases, data must be collected over a long time period in order to accumulate a meaningful number of cases. These long time periods can result in spatial boundaries of the census regions changing o…	http://dx.doi.org/10.1111/j.1541-0420.2012.01792.x
Congenital central hypoventilation syndrome and hypoglycaemia	ACTA PAEDIATRICA	Farina, Maria I.; Scarani, Roberto; Po, Chiara; Agosto, Caterina; Ottonello, Giancarlo; Benini, Franca	None	Congenital central hypoventilation syndrome (CCHS) is a rare genetic disorder typically presenting in infants with an impaired automatic control of breathing, particularly during sleep, and often associated with variable patterns of autonomic nervous system dysregulations. We studied three children who had CCHS associated with episodes of severe hypoglycaemia and hyperinsulinaemia; we discuss the…	http://dx.doi.org/10.1111/j.1651-2227.2011.02533.x
An Epidemiologic Survey of Chronic Intestinal Pseudo-Obstruction and Evaluation of the Newly Proposed Diagnostic Criteria	DIGESTION	Ohkubo, Hidenori; Iida, Hiroshi; Takahashi, Hirokazu; Yamada, Eiji; Sakai, Eiji; Higurashi, Takuma; Sekino, Yusuke; Endo, Hiroki; Sakamoto, Yasunari; Inamori, Masahiko; Sato, Hajime; Fujimoto, Kazuma; Nakajima, Atsushi	None	Background and Aims: Chronic intestinal pseudo-obstruction (CIPO) is an intractable disease in which clinical symptoms of intestinal obstruction appear without mechanical cause. No clear diagnostic criteria have been established; therefore, we proposed diagnostic criteria to facilitate the diagnosis of this rare disease and aim to evaluate their usefulness and validity. Materials and Methods: A q…	http://dx.doi.org/10.1159/000337528
Low Rate of Production of Apolipoproteins B100 and AI in 2 Patients With Anderson Disease (Chylomicron Retention Disease)	ARTERIOSCLEROSIS THROMBOSIS AND VASCULAR BIOLOGY	Ouguerram, Khadija; Zair, Yassine; Kasbi-Chadli, Fatima; Nazih, Hassane; Bligny, Dominique; Schmitz, Jacques; Aparicio, Thomas; Chetiveaux, Maud; Magot, Thierry; Aggerbeck, Laurence P.; Samson-Bouma, Marie Elisabeth; Krempf, Michel	HIGH-DENSITY-LIPOPROTEIN; ENDOPLASMIC-RETICULUM; STABLE-ISOTOPE; TRANSPORT VESICLE; COPII PROTEINS; APOPROTEIN-B; SAR1B GENE; METABOLISM; MUTATIONS; ABETALIPOPROTEINEMIA	Objective-Anderson disease is a rare inherited lipid malabsorption syndrome associated with hypocholesterolemia and linked to SAR1B mutations. The aim of this article was to analyze the mechanisms responsible for the low plasma apolipoprotein Apo-B100 and Apo-AI in 2 patients with Anderson disease. Methods and Results-A primed constant infusion of C-13-leucine was administered for 14 hours to det…	http://dx.doi.org/10.1161/ATVBAHA.112.245076
Failed intubation and failed oxygenation in a child	ANAESTHESIA AND INTENSIVE CARE	Santoro, A. S.; Cooper, M. G.; Cheng, A.	FIBRODYSPLASIA OSSIFICANS PROGRESSIVA; JET VENTILATION; TRANSTRACHEAL; INFANTS; AIRWAY; CRICOTHYROTOMY; MANAGEMENT; LARYNGEAL	A 'can't intubate, can't oxygenate' scenario in a child is fortunately extremely rare. We report a case of this life-threatening event in a four-year-old boy suffering from a rare genetic disorder, fibrodysplasia ossificans progressiva. He presented for manipulation of his dislocated jaw and was identified preoperatively as having a difficult airway. Despite extensive preparation, a catastrophic …	http://dx.doi.org/10.1177/0310057X1204000620
EVA: Exome Variation Analyzer, an efficient and versatile tool for filtering strategies in medical genomics	BMC BIOINFORMATICS	Coutant, Sophie; Cabot, Chloe; Lefebvre, Arnaud; Leonard, Martine; Prieur-Gaston, Elise; Campion, Dominique; Lecroq, Thierry; Dauchel, Helene	SEQUENCING TECHNOLOGY; VARIANTS; DISCOVERY; CHALLENGES; MUTATIONS; DATABASE; IMPACT; SNPS	Background: Whole exome sequencing (WES) has become the strategy of choice to identify a coding allelic variant for a rare human monogenic disorder. This approach is a revolution in medical genetics history, impacting both fundamental research, and diagnostic methods leading to personalized medicine. A plethora of efficient algorithms has been developed to ensure the variant discovery. They gener…	http://dx.doi.org/10.1186/1471-2105-13-S14-S9
Population-based rare variant detection via pooled exome or custom hybridization capture with or without individual indexing	BMC GENOMICS	Ramos, Enrique; Levinson, Benjamin T.; Chasnoff, Sara; Hughes, Andrew; Young, Andrew L.; Thornton, Katherine; Li, Allie; Vallania, Francesco L. M.; Province, Michael; Druley, Todd E.	GENOMIC ENRICHMENT; TARGET ENRICHMENT; DISCOVERY; DNA; LIBRARIES	Background: Rare genetic variation in the human population is a major source of pathophysiological variability and has been implicated in a host of complex phenotypes and diseases. Finding disease-related genes harboring disparate functional rare variants requires sequencing of many individuals across many genomic regions and comparing against unaffected cohorts. However, despite persistent decli…	http://dx.doi.org/10.1186/1471-2164-13-683
Occupational health risks of pathologists - results from a nationwide online questionnaire in Switzerland	BMC PUBLIC HEALTH	Fritzsche, Florian Rudolf; Ramach, Constanze; Soldini, Davide; Caduff, Rosmarie; Tinguely, Marianne; Cassoly, Estelle; Moch, Holger; Stewart, Antony	COMPUTER VISION SYNDROME; REFRACTIVE ERRORS; MUSCULOSKELETAL DISORDERS; FORMALDEHYDE EXPOSURE; SKIN-TESTS; PREVALENCE; TUBERCULOSIS; MORTALITY; CARE; MICROSCOPE	Background: Pathologists are highly trained medical professionals who play an essential part in the diagnosis and therapy planning of malignancies and inflammatory diseases. Their work is associated with potential health hazards including injuries involving infectious human tissue, chemicals which are assumed to be carcinogenic or long periods of microscope and computer work. This study aimed to …	http://dx.doi.org/10.1186/1471-2458-12-1054
Cerebral gray and white matter changes and clinical course in metachromatic leukodystrophy	NEUROLOGY	Groeschel, Samuel; Christine i Dali; Clas, Philipp; Boehringer, Judith; Duno, Morten; Krarup, Christian; Kehrer, Christiane; Wilke, Marko; Kraegeloh-Mann, Ingeborg	PSEUDODEFICIENCY ALLELE; MOLECULAR-BASIS; MOTOR FUNCTION; NATURAL COURSE; NIH MRI; ARYLSULFATASE; MUTATIONS; IDENTIFICATION; DELETION; DEMYELINATION	Objective: Metachromatic leukodystrophy (MLD) is a rare metabolic disorder leading to demyelination and rapid neurologic deterioration. As therapeutic options evolve, it seems essential to understand and quantify progression of the natural disease. The aim of this study was to assess cerebral volumetric changes in children with MLD in comparison to normal controls and in relation to disease cours…	http://dx.doi.org/10.1212/WNL.0b013e31826e9ad2
Computational Identification of Phospho-Tyrosine Sub-Networks Related to Acanthocyte Generation in Neuroacanthocytosis	PLOS ONE	De Franceschi, Lucia; Scardoni, Giovanni; Tomelleri, Carlo; Danek, Adrian; Walker, Ruth H.; Jung, Hans H.; Bader, Benedikt; Mazzucco, Sara; Dotti, Maria Teresa; Siciliano, Angela; Pantaleo, Antonella; Laudanna, Carlo	ANION TRANSPORT ACTIVITY; CHOREA-ACANTHOCYTOSIS; BIOLOGICAL NETWORKS; MCLEOD-SYNDROME; GENE ONTOLOGY; PROTEIN; MEMBRANE; CYTOSCAPE; PHOSPHORYLATION; ORGANIZATION	Acanthocytes, abnormal thorny red blood cells (RBC), are one of the biological hallmarks of neuroacanthocytosis syndromes (NA), a group of rare hereditary neurodegenerative disorders. Since RBCs are easily accessible, the study of acanthocytes in NA may provide insights into potential mechanisms of neurodegeneration. Previous studies have shown that changes in RBC membrane protein phosphorylation…	http://dx.doi.org/10.1371/journal.pone.0031015
High-Order SNP Combinations Associated with Complex Diseases: Efficient Discovery, Statistical Power and Functional Interactions	PLOS ONE	Fang, Gang; Haznadar, Majda; Wang, Wen; Yu, Haoyu; Steinbach, Michael; Church, Timothy R.; Oetting, William S.; Van Ness, Brian; Kumar, Vipin	GENOME-WIDE ASSOCIATION; DETECTING GENE-GENE; MULTIFACTOR DIMENSIONALITY REDUCTION; COMBINATORIAL PARTITIONING METHOD; LUNG-CANCER; ENVIRONMENT INTERACTIONS; MISSING HERITABILITY; POPULATION; CARCINOGEN; EXPRESSION	There has been increased interest in discovering combinations of single-nucleotide polymorphisms (SNPs) that are strongly associated with a phenotype even if each SNP has little individual effect. Efficient approaches have been proposed for searching two-locus combinations from genome-wide datasets. However, for high-order combinations, existing methods either adopt a brute-force search which onl…	http://dx.doi.org/10.1371/journal.pone.0033531
Alteration of Liver Enzymes Is a Feature of the Myh9-Related Disease Syndrome	PLOS ONE	Pecci, Alessandro; Biino, Ginevra; Fierro, Tiziana; Bozzi, Valeria; Mezzasoma, Annamaria; Noris, Patrizia; Ramenghi, Ugo; Loffredo, Giuseppe; Fabris, Fabrizio; Momi, Stefania; Magrini, Umberto; Pirastu, Mario; Savoia, Anna; Balduini, Carlo; Gresele, Paolo	MYOSIN HEAVY-CHAIN; MAY-HEGGLIN; FECHTNER-SYNDROME; INHERITED THROMBOCYTOPENIAS; DIAGNOSTIC ALGORITHM; EPSTEIN-SYNDROME; MYH9 MUTATIONS; CELL MOTILITY; IIA; MACROTHROMBOCYTOPENIA	Background: MYH9-related disease (MYH9-RD) is a rare autosomal dominant genetic syndrome characterized by congenital thrombocytopenia associated with the risk of developing progressive nephropathy, sensorineural deafness, and presenile cataract. During the collection of a large case-series of patients with MYH9-RD we noticed several cases with unexplained elevation of liver enzymes. Our aim was t…	http://dx.doi.org/10.1371/journal.pone.0035986
Longitudinal Deformation-Based Morphometry Reveals Spatio-Temporal Dynamics of Brain Volume Changes in Patients with Corticobasal Syndrome	PLOS ONE	Suedmeyer, Martin; Pieperhoff, Peter; Ferrea, Stefano; Krause, Holger; Groiss, Stefan Jun; Elben, Saskia; Wojtecki, Lars; Zilles, Karl; Amunts, Katrin; Schnitzler, Alfons	FALSE DISCOVERY RATE; PARKINSONS-DISEASE; INTERINDIVIDUAL VARIABILITY; PROBABILISTIC MAPS; PARIETAL CORTEX; CEREBRAL-CORTEX; MR-IMAGES; DEGENERATION; AREAS; PROGRESSION	Background/Objective: Corticobasal syndrome (CBS) is a rare neurodegenerative disorder characterized by a progressive and asymmetric manifestation of cortical and basal-ganglia symptoms of different origin. The spatio-temporal dynamics of cerebral atrophy in CBS is barely known. This study aimed to longitudinally quantify the individual dynamics of brain volume changes in patients with CBS as com…	http://dx.doi.org/10.1371/journal.pone.0041873
SIMPLEX: Cloud-Enabled Pipeline for the Comprehensive Analysis of Exome Sequencing Data	PLOS ONE	Fischer, Maria; Snajder, Rene; Pabinger, Stephan; Dander, Andreas; Schossig, Anna; Zschocke, Johannes; Trajanoski, Zlatko; Stocker, Gernot	HUMAN GENOME; DNA; ALIGNMENT; VARIANTS; MUTATIONS; SOFTWARE; GENE; ALGORITHMS; CAPTURE; FORMAT	In recent studies, exome sequencing has proven to be a successful screening tool for the identification of candidate genes causing rare genetic diseases. Although underlying targeted sequencing methods are well established, necessary data handling and focused, structured analysis still remain demanding tasks. Here, we present a cloud-enabled autonomous analysis pipeline, which comprises the compl…	http://dx.doi.org/10.1371/journal.pone.0041948
Decision Support Methods for Finding Phenotype - Disorder Associations in the Bone Dysplasia Domain	PLOS ONE	Paul, Razan; Groza, Tudor; Hunter, Jane; Zankl, Andreas	None	A lack of mature domain knowledge and well established guidelines makes the medical diagnosis of skeletal dysplasias (a group of rare genetic disorders) a very complex process. Machine learning techniques can facilitate objective interpretation of medical observations for the purposes of decision support. However, building decision support models using such techniques is highly problematic in the…	http://dx.doi.org/10.1371/journal.pone.0050614
Single ABCA3 Mutations Increase Risk for Neonatal Respiratory Distress Syndrome	PEDIATRICS	Wambach, Jennifer A.; Wegner, Daniel J.; DePass, Kelcey; Heins, Hillary; Druley, Todd E.; Mitra, Robi D.; An, Ping; Zhang, Qunyuan; Nogee, Lawrence M.; Cole, F. Sessions; Hamvas, Aaron	INTERSTITIAL LUNG-DISEASE; FATAL SURFACTANT DEFICIENCY; B SP-B; AFRICAN-AMERICANS; CYSTIC-FIBROSIS; COMMON DISEASES; RARE VARIANTS; GENE; POPULATION; DISCOVERY	BACKGROUND AND OBJECTIVE: Neonatal respiratory distress syndrome (RDS) due to pulmonary surfactant deficiency is heritable, but common variants do not fully explain disease heritability. METHODS: Using next-generation, pooled sequencing of race-stratified DNA samples from infants >= 34 weeks' gestation with and without RDS (n = 513) and from a Missouri population-based cohort (n = 1066), we scann…	http://dx.doi.org/10.1542/peds.2012-0918
Detection of Rare Genomic Variants from Pooled Sequencing Using SPLINTER	JOVE-JOURNAL OF VISUALIZED EXPERIMENTS	Vallania, Francesco; Ramos, Enrique; Cresci, Sharon; Mitra, Robi D.; Druley, Todd E.	None	As DNA sequencing technology has markedly advanced in recent years(2), it has become increasingly evident that the amount of genetic variation between any two individuals is greater than previously thought(3). In contrast, array-based genotyping has failed to identify a significant contribution of common sequence variants to the phenotypic variability of common disease(4,5). Taken together, these…	http://dx.doi.org/10.3791/3943
Differential Diagnosis in Idiopathic Granulomatous Mastitis and Tuberculous Mastitis	JOURNAL OF BREAST CANCER	Seo, Hee Ri Na; Na, Kuk Young; Yim, Hyun Ee; Kim, Tae Hee; Kang, Doo Kyoung; Oh, Ki Keun; Kang, Seok Yun; An, Young-Sil; Chun, Mison; Kim, Woojae; Park, Rae Woong; Jung, Yong Sik; Kim, Ku Sang	FINE-NEEDLE-ASPIRATION; BREAST; CYTOLOGY; MANAGEMENT; CARCINOMA	Purpose: Idiopathic granulomatous mastitis (IGM) is a rare chronic inflammatory disease of unknown etiology. The diagnosis of IGM requires that other granulomatous lesions in the breast be excluded. Tuberculous mastitis (TM) is also an uncommon disease that is often difficult to differentiate from IGM. The purpose of this study is to develop a new algorithm for the differential diagnosis and trea…	http://dx.doi.org/10.4048/jbc.2012.15.1.111
Robot-Assisted Subtotal Pancreas-Preserving Duodenectomy	JSLS-JOURNAL OF THE SOCIETY OF LAPAROENDOSCOPIC SURGEONS	Masrur, Mario; Gheza, Federico; Raimondi, Paolo; D'Ugo, Stefano; Calatayud, David; Giulianotti, Pier C.	BLEEDING ANGIODYSPLASIA; DUODENAL DIVERTICULUM; VASCULAR ECTASIA; DIAGNOSIS; SURGERY; PATIENT; MANAGEMENT; RESECTION; JEJUNUM; FISTULA	Background: Angiodysplasia of the duodenum is a rare disorder, often requiring surgical resection. Technical difficulties have made the use of the minimally invasive approach uncommon. Herein, we present a subtotal pancreas-preserving duodenectomy using robotic assistance. Methods: The patient is a 60-y-old female with a long medical history including chronic gastrointestinal bleeding due to angi…	http://dx.doi.org/10.4293/108680812X13517013316591
Coexistence of advanced atherosclerotic coronary artery disease with anomalous origin of the left main coronary artery arising from the right sinus valsalva in older age: a case report	TURK GOGUS KALP DAMAR CERRAHISI DERGISI-TURKISH JOURNAL OF THORACIC AND CARDIOVASCULAR SURGERY	Aksoy, Sukru; Guney, Mehmet Rasit; Oz, Dilaver; Gurkan, Ufuk; Eksik, Abdurrahman	None	The incidence of anomalous coronary arteries is 1% in the population. Anomalous origin of the left main coronary artery arising from the right sinus valsalva is a very rare condition. The prognosis of the disease has not been defined clearly yet and currently there is no treatment algorithm available. This rare condition may present with exercise-induced angina, syncope and sudden death. However,…	http://dx.doi.org/10.5606/tgkdc.dergisi.2012.029
Small Cell Carcinoma of the Urinary Bladder A Rare, Aggressive Neuroendocrine Malignancy	ARCHIVES OF PATHOLOGY & LABORATORY MEDICINE	Zhao, Xiangrong; Flynn, Ethan A.	THYROID TRANSCRIPTION FACTOR-1; UROTHELIAL CARCINOMA; P63 EXPRESSION; CANCER; LUNG; PULMONARY; TUMORS; P16; ADENOCARCINOMA; CHEMOTHERAPY	Small cell carcinoma of the urinary bladder is a rare, often fatal, disease. Its presenting symptoms and gross morphology are similar to those of conventional urothelial carcinoma, whereas its prognosis is much poorer with frequent metastasis. Small cell carcinoma of the urinary bladder shares similar histology with its counterparts in other organs; however, its immunoreactivity to conventional n…	http://dx.doi.org/10.5858/arpa.2011-0267-RS
Four Cases of Cutaneous Anthrax in Diyarbakir, Turkey	MIKROBIYOLOJI BULTENI	Turhanoglu, Nezire Mine; Bayindir Bilman, Fulya; Kutlu Yuruker, Safiye	EASTERN ANATOLIA	Anthrax which is a rare disease in developed countries, is still a serious public health problem in countries like Turkey where livestock is common. In this report, four cases of cutaneous anthrax detected in Kirkira village of Diyarbakir, Southeast Anatolia, Turkey, were presented. Three female and one male patients were admitted to our hospital with the complaints of skin lesions and high fever…	http://dx.doi.org/10.1002/ajh.24741
Acute psychiatric presentation of steroid-responsive encephalopathy: the underrecognized side of autoimmune thyroiditis	RIVISTA DI PSICHIATRIA	Carlone, Cristiano; Todini, Liliana; Marini, Isabella; Majorana, Michele; Casciato, Sara; Giallonardo, Anna Teresa; Pallagrosi, Mauro; Salviati, Massimo; Biondi, Massimo	HASHIMOTOS ENCEPHALOPATHY; ALPHA-ENOLASE; DISEASE; PATHOGENESIS; ANTIBODIES; SEIZURES; TERM	Steroid-responsive encephalopathy associated with autoimmune thyroiditis (SREAT), also known as Hashimoto encephalopathy, represents a rare disorder of presumed autoimmune origins that can be diagnosed when a protean variety of psychiatric symptoms are present in association with elevated titers of anti-thyroid antibodies. Symptoms can have a rapid and complete remission with corticosteroid treat…	http://dx.doi.org/10.1002/ajmg.a.35415
Fabry Disease and Cardiovascular Involvement	CURRENT PHARMACEUTICAL DESIGN	Anastasakis, Aris; Papatheodorou, Efstathios; Steriotis, Alexandros Klavdios	ENZYME REPLACEMENT THERAPY; LEFT-VENTRICULAR HYPERTROPHY; CARDIAC MANIFESTATIONS; MAGNETIC-RESONANCE; ATYPICAL VARIANT; NATURAL-HISTORY; OUTCOME SURVEY; CARDIOMYOPATHY; DIAGNOSIS; CLASSIFICATION	Fabry disease (FD, OMIM 301500) is a rare X-linked lysosomal storage disorder of the glycosphigolipid metabolism caused by total or partial deficiency of the lysosomal enzyme alpha-galactosidase A (alpha-gal A). Progressive intralysosomal accumulation of neutral glycosphingolipids in a variety of cell types triggers a cascade of pathophysiological events including cellular death, compromised ener…	http://dx.doi.org/10.1002/ajmg.a.35581
Rectus abdominis endometriosis A descriptive analysis of 10 cases concerning this rare occurrence	SAUDI MEDICAL JOURNAL	Mostafa, Hussien A.; Saad, Jamel H.; Nadeem, Zafer; Alharbi, Fawaz	WALL ENDOMETRIOSIS; CESAREAN-SECTION; MUSCLE; SURGEONS	Objectives: To report 10 cases of rectus abdominis endometrioma, emphasizing the clinical presentations, imaging investigations, cytohistological findings, and surgical treatment employed. Methods: This is a descriptive analysis of 10 surgically-proven cases of rectus abdominis muscle endometriosis, seen over a 5-year period from 2007 to 2012 at Sohag University Hospital, Sohag, Egypt and Najran …	http://dx.doi.org/10.1002/ajmg.a.35819
Validation of a new multiple osteochondromas classification through Switching Neural Networks	AMERICAN JOURNAL OF MEDICAL GENETICS PART A	Mordenti, Marina; Ferrari, Enrico; Pedrini, Elena; Fabbri, Nicola; Campanacci, Laura; Muselli, Marco; Sangiorgi, Luca	GENOTYPE-PHENOTYPE CORRELATION; CHONDROSARCOMA; IDENTIFICATION; EXOSTOSES; RISK	Multiple osteochondromas (MO), previously known as hereditary multiple exostoses (HME), is an autosomal dominant disease characterized by the formation of several benign cartilage-capped bone growth defined osteochondromas or exostoses. Various clinical classifications have been proposed but a consensus has not been reached. The aim of this study was to validate (using a machine learning approach…	http://dx.doi.org/10.1002/ajmg.a.35819
Simulating Realistic Genomic Data With Rare Variants	GENETIC EPIDEMIOLOGY	Xu, Yaji; Wu, Yinghua; Song, Chi; Zhang, Heping	LINKAGE DISEQUILIBRIUM; DISEASE; COMMON; ASSOCIATION; IMPUTATION	Increasing evidence suggests that rare and generally deleterious genetic variants might have a strong impact on disease risks of not only Mendelian disease, but also many common diseases. However, identifying such rare variants remains challenging, and novel statistical methods and bioinformatic software must be developed. Hence, we have to extensively evaluate various methods under reasonable ge…	http://dx.doi.org/10.1002/gepi.21696
Adjusted Sequence Kernel Association Test for Rare Variants Controlling for Cryptic and Family Relatedness	GENETIC EPIDEMIOLOGY	Oualkacha, Karim; Dastani, Zari; Li, Rui; Cingolani, Pablo E.; Spector, Timothy D.; Hammond, Christopher J.; Richards, J. Brent; Ciampi, Antonio; Greenwood, Celia M. T.	QUANTITATIVE TRAITS; POPULATION-STRUCTURE; ADIPONECTIN LEVELS; MIXED-MODEL; HERITABILITY; COMPONENTS; LINKAGE	Recent progress in sequencing technologies makes it possible to identify rare and unique variants that may be associated with complex traits. However, the results of such efforts depend crucially on the use of efficient statistical methods and study designs. Although family-based designs might enrich a data set for familial rare disease variants, most existing rare variant association approaches …	http://dx.doi.org/10.1002/gepi.21725
Development of an algorithm for identifying rheumatoid arthritis in the Korean National Health Insurance claims database	RHEUMATOLOGY INTERNATIONAL	Cho, Soo-Kyung; Sung, Yoon-Kyoung; Choi, Chan-Bum; Kwon, Jeong-Mi; Lee, Eui-Kyung; Bae, Sang-Cheol	DIAGNOSES; SENSITIVITY; ACCURACY; BURDEN	This study aimed to develop an identification algorithm for validating the International Classification of Diseases-Tenth diagnostic codes for rheumatoid arthritis (RA) in the Korean National Health Insurance (NHI) claims database. An individual copayment beneficiaries program for rare and intractable diseases, including seropositive RA (M05), began in South Korea in July 2009. Patients registere…	http://dx.doi.org/10.1007/s00296-013-2833-x
c.1643_1644delTG XPC mutation is more frequent in Moroccan patients with xeroderma pigmentosum	ARCHIVES OF DERMATOLOGICAL RESEARCH	Senhaji, Mohamed Amine; Abidi, Omar; Nadifi, Sellama; Benchikhi, Hakima; Khadir, Khadija; Ben Rekaya, Mariem; Eloualid, Abdelmajid; Messaoud, Olfa; Abdelhak, Sonia; Barakat, Abdelhamid	NUCLEOTIDE EXCISION-REPAIR; GROUP-C PROTEIN; DNA; GENE; COMPLEX; CELLS	Xeroderma pigmentosum is a rare autosomal recessive disease characterized by hypersensitivity to UV light which is due to alterations of the nucleotide excision repair pathway. Eight genes (XPA to XPG and XPV) are responsible for the disease. Among them, the XPC gene is known to be the most mutated in Mediterranean patients. The aim of this study was to determine the frequency of the most common …	http://dx.doi.org/10.1007/s00403-012-1299-0
IonNeurONet-German network of neurological and ophthalmological ion channel disorders. A research network funded within the rare diseases research programme by the Federal Ministry of Education and Research	MEDIZINISCHE GENETIK	Zurek, B.; Graessner, H.; Lerche, H.	None	IonNeurONet is a collaborative research project involving the Universities of Tubingen and Ulm, and CeGaT GmbH, Tubingen, that is funded by the German Federal Ministry of Education and Research. It aims to unravel the pathomechanisms of rare neurological and ophthalmological ion channel disorders, providing the basis for the development of novel therapies. Establishment of a clinical network will…	http://dx.doi.org/10.1007/s11825-013-0427-3
Feasibility of Following up Gamma-Hydroxybutyric Acid Concentrations in Sodium Oxybate (Xyrem®)-Treated Narcoleptic Patients Using Dried Blood Spot Sampling at Home An Exploratory Study	CNS DRUGS	Ingels, Ann-Sofie M. E.; Hertegonne, Katrien B.; Lambert, Willy E.; Stove, Christophe P.	LC-MS/MS; GHB; PHARMACOKINETICS; MANAGEMENT; HEALTH	Background Gamma-hydroxybutyric acid (GHB), well known as a party drug, especially in Europe, is also legally used (sodium oxybate, Xyrem (R)) to treat a rare sleep disorder, narcolepsy with cataplexy. This exploratory study was set up to measure GHB concentrations in dried blood spots (DBS) collected by narcoleptic patients treated with sodium oxybate. Intra- and inter-individual variation in cl…	http://dx.doi.org/10.1007/s40263-013-0050-5
Properly Diagnosing Pulmonary Arterial Hypertension	AMERICAN JOURNAL OF CARDIOLOGY	Preston, Ioana R.	HEART; BOSENTAN; DISEASE	Pulmonary hypertension (PH) is found in many clinical conditions and is associated with increased morbidity and mortality. Pulmonary arterial hypertension (PAH) is a clinical condition characterized by precapillary PH without causes such as lung disease, chronic thromboembolic PH, or other rare conditions. Evaluating a patient with suspected PH requires a series of investigations intended to conf…	http://dx.doi.org/10.1016/j.amjcard.2013.01.318
Pitfalls in the measurement and interpretation of thyroid function tests	BEST PRACTICE & RESEARCH CLINICAL ENDOCRINOLOGY & METABOLISM	Koulouri, Olympia; Moran, Carla; Halsall, David; Chatterjee, Krishna; Gurnell, Mark	SERUM-FREE THYROXINE; NONTHYROIDAL ILLNESS SYNDROME; SECRETING PITUITARY-ADENOMAS; SICK EUTHYROID SYNDROME; HORMONE RECEPTOR-ALPHA; EQUILIBRIUM DIALYSIS; TSH; RESISTANCE; MUTATIONS; PREGNANCY	Thyroid function tests (TFTs) are amongst the most commonly requested laboratory investigations in both primary and secondary care. Fortunately, most TFTs are straightforward to interpret and confirm the clinical impression of euthyroidism, hypothyroidism or hyperthyroidism. However, in an important subgroup of patients the results of TFTs can seem confusing, either by virtue of being discordant …	http://dx.doi.org/10.1016/j.beem.2013.10.003
Evaluation and amelioration of computer-aided diagnosis with artificial neural networks utilizing small-sized sample sets	BIOMEDICAL SIGNAL PROCESSING AND CONTROL	Liu, K. Y.; Smith, M. R.; Fear, E. C.; Rangayyan, R. M.	BOOTSTRAP METHODS; CONFIDENCE-INTERVALS; CLASSIFICATION; MAMMOGRAMS; SHAPE	Concerns about the specificity and reliability of artificial neural networks (ANNs) impede further application of ANNs in medicine. This is particularly true when developing computer-aided diagnosis (CAD) tools using ANNs for orphan diseases and emerging research areas where only a small-sized sample set is available. It is unreasonable to claim one ANN's performance as better than another simply…	http://dx.doi.org/10.1016/j.bspc.2012.11.001
Target volume in soft tissue sarcoma of the extremities	CANCER RADIOTHERAPIE	Faivre, J. -C.; Le Pechoux, C.	POSTOPERATIVE RADIOTHERAPY; PROGNOSTIC-FACTORS; RADIATION-THERAPY; CONSERVATIVE SURGERY; ADJUVANT RADIATION; RANDOMIZED TRIAL; MANAGEMENT; OUTCOMES; TUMORS	Soft tissue sarcoma is a rare entity and heterogeneous disease and its management therefore requires an experienced multidisciplinary team in an expert center. Standard treatment for grade 2 and 3 sarcomas is a conservative, extended surgery planned according to the results of the biopsy, and radiotherapy usually administered postoperatively (or pre-operatively). The indications for preoperative …	http://dx.doi.org/10.1016/j.canrad.2013.07.146
Identification of a novel IVD mutation in a consanguineous family with isovaleric acidemia	GENE	Kaya, Namik; Colak, Dilek; Al-Bakheet, Albandary; Al-Younes, Banan; Tulbah, Sahar; Daghestani, Maha; Al-Mutairi, Fuad; Al-Amoudi, Mohammed; Al-Odaib, Ali; Al-Aqeel, Aida I.	PHYLOGENETIC INFORMATION; MISSENSE SUBSTITUTIONS; FUNCTIONAL REGIONS; COA DEHYDROGENASE; GENETIC-DISEASES; PROTEIN FUNCTION; SEQUENCE; PREDICTION; CLASSIFICATION; CONSURF	Isovaleric acidemia (WA) is a rare autosomal recessive disorder caused by a deficiency of isovaleryl-CoA dehydrogenase encoded by IVD gene. In this case study we report the first Saudi IVA patients from a consanguineous family with a novel transversion (p.G362V) and briefly discuss likely phenotype-genotype correlation of the disease in the Saudi population. We explored the functional consequence…	http://dx.doi.org/10.1016/j.gene.2012.09.097
Interdisciplinary management of congenital infiltrating lipomatosis	INTERNATIONAL JOURNAL OF PEDIATRIC OTORHINOLARYNGOLOGY	Tracy, Jeremiah C.; Klement, Giannoula Lakka; Scott, Andrew R.	FACE; THALIDOMIDE	Congenital infiltrating lipomatosis is a benign yet locally invasive lipomatous tumor. Current treatment involves surgical excision and reconstruction of craniofacial deformity. Invasion of vital structures often makes complete resection problematic and recurrence is common. We present the case of a 15-year-old female patient with extensive congenital infiltrating lipomatosis involving the left f…	http://dx.doi.org/10.1016/j.ijporl.2013.08.008
Laparoscopic Median Arcuate Ligament Release: Are We Improving Symptoms?	JOURNAL OF THE AMERICAN COLLEGE OF SURGEONS	El-Hayek, Kevin M.; Titus, Jessica; Bui, Au; Mastracci, Tara; Kroh, Matthew	ARTERY COMPRESSION SYNDROME; MANAGEMENT	BACKGROUND: Median arcuate ligament syndrome is a rare disorder characterized by postprandial abdominal pain, weight loss, and celiac stenosis. We report our experience using a laparoscopic approach for this uncommon diagnosis. STUDY DESIGN: This is an IRB-approved, prospectively collected retrospective analysis of patients treated with laparoscopic median arcuate ligament release at our institut…	http://dx.doi.org/10.1016/j.jamcollsurg.2012.10.004
Feasibility of studying brain morphology in major depressive disorder with structural magnetic resonance imaging and clinical data from the electronic medical record: A pilot study	PSYCHIATRY RESEARCH-NEUROIMAGING	Hoogenboom, Wouter S.; Perlis, Roy H.; Smoller, Jordan W.; Zeng-Treitler, Qing; Gainer, Vivian S.; Murphy, Shawn N.; Churchill, Susanne E.; Kohane, Isaac S.; Shenton, Martha E.; Iosifescu, Dan V.	TREATMENT-RESISTANT DEPRESSION; OF-THE-ART; HIPPOCAMPAL VOLUME; DISCOVERY RESEARCH; SEGMENTATION; ABNORMALITIES; METAANALYSIS; ENTERPRISE; ASYMMETRY	For certain research questions related to long-term outcomes or to rare disorders, designing prospective studies is impractical or prohibitively expensive. Such studies could instead utilize clinical and magnetic resonance imaging data (MRI) collected as part of routine clinical care, stored in the electronic medical record (EMR). Using major depressive disorder (MDD) as a disease model, we exami…	http://dx.doi.org/10.1016/j.pscychresns.2012.07.007
Neurosurgical Interventions for Spondyloepiphyseal Dysplasia Congenita: Clinical Presentation and Assessment of the Literature	WORLD NEUROSURGERY	Veeravagu, Anand; Lad, Shivanand P.; Camara-Quintana, Joaquin Q.; Jiang, Bowen; Shuer, Lawrence	II PROCOLLAGEN GENE; ALPHA-1(II) COLLAGEN CHAINS; PRECOCIOUS OSTEOARTHRITIS; PHENOTYPIC SPECTRUM; SKELETAL DYSPLASIA; COL2A1 MUTATION; SUBSTITUTION; FAMILY; SERINE; GLYCINE-997	BACKGROUND: Spondyloepiphyseal dysplasia (SED) is a rare disease that causes vertebral abnormalities and short-trunk dwarfism. The two forms of SED are congenita and tarda. Each form arises in a genetically distinct fashion and manifests with a different set of complications. SED congenita is more severe, and patients usually display atlantoaxial instability and odontoid hypoplasia. Patients ofte…	http://dx.doi.org/10.1016/j.wneu.2012.01.030
Have centers of rare neurological diseases changed their practices and management of the hereditary cerebellar ataxias?	REVUE NEUROLOGIQUE	Tranchant, C.	CLINICAL-FEATURES; VITAMIN-E; FRIEDREICH; PATHOGENESIS; IDEBENONE; GENETICS; REPEAT; TRIAL	The classification and management of hereditary cerebellar ataxias have been considerably changed by advances made in the field of genetics. Given the numerous genes implicated in the disorders, genetic analysis, which alone can confirm the diagnosis, needs to be based on phenotypically precise studies. Diagnostic algorithms including both recessive and dominant forms of ataxia have been proposed…	http://dx.doi.org/10.1016/S0035-3787(13)70056-0
Novel BRD4-NUT fusion isoforms increase the pathogenic complexity in NUT midline carcinoma	ONCOGENE	Thompson-Wicking, K.; Francis, R. W.; Stirnweiss, A.; Ferrari, E.; Welch, M. D.; Baker, E.; Murch, A. R.; Gout, A. M.; Carter, K. W.; Charles, A. K.; Phillips, M. B.; Kees, U. R.; Beesley, A. H.	T(15-19)(Q15-P13) CHROMOSOME ABNORMALITY; BET BROMODOMAIN INHIBITION; THYMIC CARCINOMA; AGGRESSIVE CARCINOMA; YOUNG-PATIENTS; C-MYC; DIFFERENTIATION; REARRANGEMENT; LEUKEMIA; CHROMATIN	Nuclear protein in testis (NUT)-midline carcinoma (NMC) is a rare, aggressive disease typically presenting with a single t(15; 19) translocation that results in the generation of a bromodomain-containing protein 4 (BRD4)-NUT fusion. PER-624 is a cell line generated from an NMC patient with an unusually complex karyotype that gave no initial indication of the involvement of the NUT locus. Analysis…	http://dx.doi.org/10.1038/onc.2012.487
Rare variant discovery and calling by sequencing pooled samples with overlaps	BIOINFORMATICS	Wang, Wenhui; Yin, Xiaolin; Pyon, Yoon Soo; Hayes, Matthew; Li, Jing	HIGH-THROUGHPUT; HAPLOTYPE MAP; DNA; GENOME; ASSOCIATION; FRAMEWORK; COMMON	Motivation: For many complex traits/diseases, it is believed that rare variants account for some of the missing heritability that cannot be explained by common variants. Sequencing a large number of samples through DNA pooling is a cost-effective strategy to discover rare variants and to investigate their associations with phenotypes. Overlapping pool designs provide further benefit because such …	http://dx.doi.org/10.1093/bioinformatics/bts645
Genotype-phenotype correlations in hyperekplexia: apnoeas, learning difficulties and speech delay	BRAIN	Thomas, Rhys H.; Chung, Seo-Kyung; Wood, Sian E.; Cushion, Thomas D.; Drew, Cheney J. G.; Hammond, Carrie L.; Vanbellinghen, Jean-Francois; Mullins, Jonathan G. L.; Rees, Mark I.	GLYCINE-RECEPTOR GENE; STARTLE DISEASE; BETA-SUBUNIT; ALPHA-1 SUBUNIT; MUTATIONS; GLRA1; CLONAZEPAM; DOMINANT; SLC6A5; ENCEPHALOMYELITIS	Congenital hyperekplexia is a rare, potentially treatable neuromotor disorder. Three major genes of effect are known, and all three affect glycinergic neurotransmission. Two genes encode for subunits of the postsynaptic inhibitory glycine receptor, GLRA1 encoding the alpha(1) subunit and GLRB encoding the beta subunit. The third, SLC6A5, encodes the cognate presynaptic glycine transporter 2. Nine…	http://dx.doi.org/10.1093/brain/awt207
Adverse events in patients with liver cancer	ANTI-CANCER DRUGS	Dreyfus, Brian; Kawabata, Hugh M.; Gomez-Caminero, Andres	POSITIVE PREDICTIVE-VALUE; HEALTH MAINTENANCE ORGANIZATION; HOSPITAL AUTOMATED DATABASE; ACUTE CORONARY SYNDROMES; MEDICARE CLAIMS DATA; ADMINISTRATIVE DATA; BREAST-CANCER; LUNG-CANCER; IDENTIFICATION; VALIDATION	This study aimed to further the understanding of the incidence of adverse events (AEs) in a population-based representative liver cancer population where there is currently a lack of knowledge. We carried out a retrospective cohort study using data from an administrative claims database between 1 January 2004 and 31 December 2010. Patients were included in the study if they had at least one prima…	http://dx.doi.org/10.1097/CAD.0b013e3283607f4f
Implementing Genomic Medicine in Pathology	ADVANCES IN ANATOMIC PATHOLOGY	Williams, Eli S.; Hegde, Madhuri	DE-NOVO MUTATIONS; SOMATIC MUTATIONS; RAS MUTATIONS; CANCER; DNA; VARIANTS; PATTERNS; SURVIVAL; BRAF; PATHOGENESIS	The finished sequence of the Human Genome Project, published 50 years after Watson and Crick's seminal paper on the structure of DNA, pushed human genetics into the public eye and ushered in the genomic era. A significant, if overlooked, aspect of the race to complete the genome was the technology that propelled scientists to the finish line. DNA sequencing technologies have become more standardi…	http://dx.doi.org/10.1097/PAP.0b013e3182977199
Localized Cystic Disease of the Kidney Distinction From Cystic Neoplasms and Hereditary Polycystic Diseases	AMERICAN JOURNAL OF SURGICAL PATHOLOGY	Ding, Yi; Chen, Longwen; Deng, Fang-Ming; Melamed, Jonathan; Fan, Rong; Bonsib, Stephen; Zhou, Ming	RENAL-CELL CARCINOMA; STROMAL TUMOR; CLINICOPATHOLOGICAL ANALYSIS; TUBULOCYSTIC CARCINOMA; PATHOLOGIC CORRELATION; NEPHROMA; ADULT; CLASSIFICATION; TERM	Cystic changes are common in both neoplastic and non-neoplastic kidney diseases. The most important diagnostic consideration is to rule out cystic neoplasms and hereditary polycystic kidney disease for patient management. Localized cystic disease of the kidney is a rare, nongenetic and nonprogressive cystic disease that may mimic cystic neoplasms or hereditary polycystic disease. However, reports…	http://dx.doi.org/10.1097/PAS.0b013e318271eff9
Ocular Biometric Measurements to Diagnose Neurological Disorders Due to Wilson Disease	IEEE SENSORS JOURNAL	Morello, Rosario; De Capua, Claudio; Fabbiano, Laura; Vacca, Gaetano; Luiso, Mario	SEGMENTATION	Wilson disease is a pathology because of a gene mutation causing malfunction in the copper excretion from the organism. Therefore, copper accumulation in the body gives rise to oxidative processes. Hence, this rare disease causes several disorders affecting tissues and organs. Neurological disorders lead to copper accumulation in the brain. Approximately 95% of individuals with neurological/psych…	http://dx.doi.org/10.1109/JSEN.2013.2268689
Practical algorithm for diagnosing patients with recurrent wheals or angioedema	ALLERGY	Maurer, M.; Magerl, M.; Metz, M.; Siebenhaar, F.; Weller, K.; Krause, K.	URTICARIAL VASCULITIS; FOLLOW-UP; DEFINITION; EDEMA	Background Chronic urticaria is a common disorder characterized by recurrent wheals, angioedema, or both. Several differential diagnoses need to be considered in patients presenting with wheals and/or angioedema. These include rare diseases such as autoinflammatory syndromes and urticarial vasculitis in patients with recurrent wheals and bradykinin-mediated angioedema in patients with recurrent s…	http://dx.doi.org/10.1111/all.12153
Subsequent leukaemia in autoimmune disease patients	BRITISH JOURNAL OF HAEMATOLOGY	Hemminki, Kari; Liu, Xiangdong; Forsti, Asta; Ji, Jianguang; Sundquist, Jan; Sundquist, Kristina	ACUTE MYELOID-LEUKEMIA; CHRONIC LYMPHOCYTIC-LEUKEMIA; FAMILIAL RISKS; CANCER; SURVIVAL; HOSPITALIZATIONS; DIAGNOSIS; SWEDEN	Previous studies have shown that patients diagnosed with some autoimmune (AI) diseases are at an increased risk of leukaemia but limited data are available on survival. We systematically analysed the risks (standardized incidence ratio, SIR) and survival (hazard ratio, HR) in nine types of leukaemia among 402462 patients hospitalized for any of 33 AI diseases and compared to persons not hospitali…	http://dx.doi.org/10.1111/bjh.12330
Molecular basis of quantitative fibrinogen disorders in 27 patients from India	HAEMOPHILIA	Sumitha, E.; Jayandharan, G. R.; Arora, N.; Abraham, A.; David, S.; Devi, G. S.; Shenbagapriya, P.; Nair, S. C.; George, B.; Mathews, V.; Chandy, M.; Viswabandya, A.; Srivastava, A.	CONGENITAL AFIBRINOGENEMIA; FACTOR-X; MUTATION; HYPOFIBRINOGENEMIA; SUBSTITUTION	Congenital fibrinogen deficiency is an extremely rare (1:1000000) hereditary bleeding disorder caused by defects in genes coding for fibrinogen A-, B- and -chains, respectively. We report here the molecular basis of fibrinogen deficiency in a large series of patients from India. Twenty-seven patients with clinical features suggestive of fibrinogen deficiency and with prolonged plasma clotting tim…	http://dx.doi.org/10.1111/hae.12143
Robust estimation for homoscedastic regression in the secondary analysis of case-control data	JOURNAL OF THE ROYAL STATISTICAL SOCIETY SERIES B-STATISTICAL METHODOLOGY	Wei, Jiawei; Carroll, Raymond J.; Mueller, Ursula U.; Van Keilegom, Ingrid; Chatterjee, Nilanjan	ENVIRONMENT INTERACTIONS; INFERENCE; MODELS; PHENOTYPE	Primary analysis of case-control studies focuses on the relationship between disease D and a set of covariates of interest (Y, X). A secondary application of the case-control study, which is often invoked in modern genetic epidemiologic association studies, is to investigate the interrelationship between the covariates themselves. The task is complicated owing to the case-control sampling, where …	http://dx.doi.org/10.1111/j.1467-9868.2012.01052.x
Computer assisted evaluation of retinal vessels tortuosity in Fabry disease	ACTA OPHTHALMOLOGICA	Sodi, Andrea; Guarducci, Marco; Vauthier, Lucy; Ioannidis, Alexander S.; Pitz, Susanne; Abbruzzese, Giacomo; Sofi, Francesco; Mecocci, Alessandro; Miele, Alba; Menchini, Ugo	OCULAR MANIFESTATIONS; VASCULAR TORTUOSITY; VEIN OCCLUSION; IMAGE-ANALYSIS; PLUS DISEASE; RETINOPATHY; PREMATURITY; DIAGNOSIS; REDUCTION; DIAMETER	. Purpose: Fabry Disease (FD) is a rare X-linked metabolic disorder characterized by diffuse deposition of sphingolipids in many tissues. Retinal vessel tortuosity is a common ocular manifestation in FD and may represent a useful marker for the disease. Unfortunately its clinical evaluation is poorly reproducibile and alternative means of evaluation may be of interest. We tested a new semi-automa…	http://dx.doi.org/10.1111/j.1755-3768.2012.02576.x
A Complex Network of MicroRNAs Expressed in Brain and Genes Associated with Amyotrophic Lateral Sclerosis	INTERNATIONAL JOURNAL OF GENOMICS	Shinde, Santosh; Arora, Neelima; Bhadra, Utpal	MOLECULAR EVOLUTION; CODING REGIONS; DISEASE; ALS; IDENTIFICATION; CLUSTER	Amyotrophic Lateral Sclerosis (ALS) is a rare neurological disease affecting mainly motor neurons and often leads to paralysis and death in extreme cases. For exploring the role of microRNAs in genes regulation in ALS disease, miRanda was employed for prediction of target sites of miRNAs expressed in various parts of brain and CNS on 35 genes associated with ALS. Similar search was conducted usin…	http://dx.doi.org/10.1155/2013/383024
An overview of the British Columbia Glomerulonephritis network and registry: integrating knowledge generation and translation within a single framework	BMC NEPHROLOGY	Barbour, Sean; Beaulieu, Monica; Gill, Jagbir; Djurdjev, Ognjenka; Reich, Heather; Levin, Adeera	CLINICOPATHOLOGICAL CORRELATIONS; RENAL PATHOLOGY; IMPLEMENTATION; NEPHROPATHY; DEFINITION; PROGNOSIS; WORLDWIDE; RELEVANCE; DISEASES; CLINICS	Background: Glomerulonephritis (GN) is a group of rare kidney diseases with a substantial health burden and high risk of progression to end-stage renal disease. Research in GN has been limited by poor availability of large comprehensive registries. Substantial variations in access to and administration of treatment and outcomes in GN have been described. Leveraging provincial resources and existi…	http://dx.doi.org/10.1186/1471-2369-14-236
Specific cancer rates may differ in patients with hereditary haemorrhagic telangiectasia compared to controls	ORPHANET JOURNAL OF RARE DISEASES	Hosman, Anna E.; Devlin, Hannah L.; Silva, B. Maneesha; Shovlin, Claire L.	PULMONARY ARTERIOVENOUS-MALFORMATIONS; BETA CORECEPTOR ENDOGLIN; COMPUTED-TOMOGRAPHY; TUMOR VASCULATURE; FACTOR-VIII; EXPRESSION; TYPE-1; LIFE; RADIATION; RISKS	Background: Hereditary haemorrhagic telangiectasia (HHT) is inherited as an autosomal dominant trait, affects similar to 1 in 5,000, and causes multi-systemic vascular lesions and life-limiting complications. Life expectancy is surprisingly good, particularly for patients over 60ys. We hypothesised that individuals with HHT may be protected against life-limiting cancers. Methods: To compare speci…	http://dx.doi.org/10.1186/1750-1172-8-195
SPATIAL RISK MAPPING FOR RARE DISEASE WITH HIDDEN MARKOV FIELDS AND VARIATIONAL EM	ANNALS OF APPLIED STATISTICS	Forbes, Florence; Charras-Garrido, Myriam; Azizi, Lamiae; Doyle, Senan; Abrial, David	BOVINE SPONGIFORM ENCEPHALOPATHY; MIXTURE-MODELS; LIKELIHOOD; ALGORITHM; VALUES; FRANCE; BSE; BAN	Current risk mapping models for pooled data focus on the estimated risk for each geographical unit. A risk classification, that is, grouping of geographical units with similar risk, is then necessary to easily draw interpretable maps, with clearly delimited zones in which protection measures can be applied. As an illustration, we focus on the Bovine Spongiform Encephalopathy (BSE) disease that th…	http://dx.doi.org/10.1214/13-AOAS629
Targeted Exon Sequencing Successfully Discovers Rare Causative Genes and Clarifies the Molecular Epidemiology of Japanese Deafness Patients	PLOS ONE	Miyagawa, Maiko; Naito, Takehiko; Nishio, Shin-ya; Kamatani, Naoyuki; Usami, Shin-ichi	None	Target exon resequencing using Massively Parallel DNA Sequencing (MPS) is a new powerful strategy to discover causative genes in rare Mendelian disorders such as deafness. We attempted to identify genomic variations responsible for deafness by massive sequencing of the exons of 112 target candidate genes. By the analysis of 216randomly selected Japanese deafness patients (120 early-onset and 96 l…	http://dx.doi.org/10.1371/journal.pone.0071381
A Probabilistic Model for Reducing Medication Errors	PLOS ONE	Phung Anh Nguyen; Syed-Abdul, Shabbir; Iqbal, Usman; Hsu, Min-Huei; Huang, Chen-Ling; Li, Hsien-Chang; Clinciu, Daniel Livius; Jian, Wen-Shan; Li, Yu-Chuan Jack	PHYSICIAN ORDER ENTRY; ADVERSE DRUG EVENTS; CLINICAL DECISION-SUPPORT; PATIENT SAFETY; ASSOCIATION RULES; SYSTEMS; CARE; TECHNOLOGY; MEDICINE	Background: Medication errors are common, life threatening, costly but preventable. Information technology and automated systems are highly efficient for preventing medication errors and therefore widely employed in hospital settings. The aim of this study was to construct a probabilistic model that can reduce medication errors by identifying uncommon or rare associations between medications and …	http://dx.doi.org/10.1371/journal.pone.0082401
α1-Antitrypsin Phenotypes and Associated Serum Protein Concentrations in a Large Clinical Population	CHEST	Bornhorst, Joshua A.; Greene, Dina N.; Ashwood, Edward R.; Grenache, David G.	OBSTRUCTIVE PULMONARY-DISEASE; PI-ASTERISK-S; ALPHA-1-ANTITRYPSIN DEFICIENCY; LUNG-FUNCTION; DIAGNOSIS; IDENTIFICATION; INHIBITOR; ALPHA1-ANTITRYPSIN; QUANTIFICATION; EPIDEMIOLOGY	Background: alpha(1)-Antitrypsin (AAT) deficiency variants reduce the concentration of serum AAT protease inhibitor and can lead to the development of pulmonary and hepatic disease. Relative frequencies of rare AAT variant phenotypes (non-M, Z, and S) and associated serum concentrations in the clinical population have not been thoroughly described. Methods: Protein phenotypes were determined by i…	http://dx.doi.org/10.1378/chest.12-0564
Dusart Syndrome in a Scandinavian family characterized by arterial and venous thrombosis at young age	SCANDINAVIAN JOURNAL OF CLINICAL & LABORATORY INVESTIGATION	Ramanathan, Ramshanker; Gram, Jorgen; Feddersen, Soren; Nybo, Mads; Larsen, Anette; Sidelmann, Johannes J.	A-ALPHA 554; FIBRINOGEN; DYSFIBRINOGENEMIA; THROMBOPHILIA; DISEASE; FEATURES	Background. Dysfibrinogenemia is a rare group of qualitative fibrinogen disorders caused by structural abnormalities in the fibrinogen molecule. The laboratory diagnosis of dysfibrinogenemia is controversial. Fibrinogen Paris V, clinically termed Dusart Syndrome, is a dysfibrinogenemia caused by a single base substitution in the gene coding for the A alpha-chain of the fibrinogen molecule. Object…	http://dx.doi.org/10.3109/00365513.2013.826818
Diagnosis and treatment of retroperitoneal fibrosis: A case report	EXPERIMENTAL AND THERAPEUTIC MEDICINE	Liang, Boluo; Yin, Zhuo; Guo, Qiong; Wei, Yongbao; Liu, Lei; Yang, Jinrui	DISEASE	Retroperitoneal fibrosis (RPF) is a rare disease of unclear etiology, which is characterized by a chronic non-specific inflammation of the retroperitoneum. The present study reports the case of a 36-year-old male with a 3-month history of lower right abdominal pain (intermittent) and weight loss (5 kg). A mass was identified that covered the surface of the abdominal aorta and the inferior vena ca…	http://dx.doi.org/10.3892/etm.2013.943
Chronic suppurative joint effusion due to burkholderia pseudomallei: A case report	INDIAN JOURNAL OF PATHOLOGY AND MICROBIOLOGY	Deshmukh, Madhavi; Mundhada, Shailendra	PSEUDOMONAS-PSEUDOMALLEI; MELIOIDOSIS; SUSCEPTIBILITY; ANTIBIOTICS; VACCINES; INVITRO; STRAINS	Burkholderia pseudomallei, a Gram-negative bacillus is the causative agent of Melioidosis, a glanders-like disease, primarily a disease of animals. Melioidosis has been only a rare and sporadic disease in humans outside its endemic region. Currently, diagnosis of B. pseudomallei in the clinical laboratory is very difficult, owing to low awareness of physicians to the nonspecific clinical manifest…	http://dx.doi.org/10.4103/0377-4929.125373
Diagnosis and management of upper tract urothelial carcinoma	MINERVA UROLOGICA E NEFROLOGICA	Krabbe, L. -M.; Bagrodia, A.; Westerman, M. E.; Margulis, V.	UPPER URINARY-TRACT; TRANSITIONAL-CELL-CARCINOMA; SUPERFICIAL BLADDER-CANCER; LYMPH-NODE DISSECTION; BACILLUS-CALMETTE-GUERIN; RADICAL NEPHROURETERECTOMY; MITOMYCIN-C; NEOADJUVANT CHEMOTHERAPY; ONCOLOGIC OUTCOMES; FORMAL METAANALYSIS	Urothelial carcinoma of the upper urinary tract (UTUC) is a rare disease, comprising only 5-10% of all urothelial malignancies. There is a paucity of high level evidence to guide treatment decisions due to the rarity of the disease. Through the creation of multi-institutional collaborations in recent years, our understanding of the natural history of UTUC and treatment algorithms has improved. Ho…	http://dx.doi.org/10.1002/ajmg.a.61274
2014 Guidelines of Taiwan Society of Cardiology (TSOC) for the Management of Pulmonary Arterial Hypertension	ACTA CARDIOLOGICA SINICA	Hsu, Chih-Hsin; Ho, Wan-Ling; Huang, Wei-Chun; Chiu, Yu-Wei; Hsu, Tsu-Shiu; Kuo, Ping-Hung; Hsu, Hsao-Hsun; Chang, Jia-Kan; Cheng, Chin-Chang; Lai, Chao-Lun; Liang, Kae-Woei; Lin, Shoa-Lin; Sung, Shih-Hsien; Tsai, Wei-Chuan; Weng, Ken-Pen; Hsieh, Kai-Sheng; Yin, Wei-Hsian; Lin, Shing-Jong; Wang, Kuo-Yang	BRAIN NATRIURETIC PEPTIDE; CONTINUOUS INTRAVENOUS EPOPROSTENOL; ENDOTHELIN-RECEPTOR ANTAGONIST; CALCIUM-CHANNEL BLOCKERS; LONG-TERM TREATMENT; RIGHT-VENTRICULAR DYSFUNCTION; IMPROVES FUNCTIONAL-CAPACITY; CARDIAC MAGNETIC-RESONANCE; CONGENITAL HEART-DISEASE; 5 INHIBITOR THERAPY	Pulmonary hypertension (PH) is a hemodynamic and pathophysiologic condition, defined as a.,mean pulmonary arterial pressure exceeding 25 mmHg at rest. According to the recent classifications, it is grouped into pulmonary arterial hypertension (PAH), heart-related, lung-related, thromboembolic, and miscellaneous PH. In the past two decades, tremendous advances have occurred in the field of PH. The…	http://dx.doi.org/10.1002/ajmg.a.61822
Adult intussusception	SAUDI MEDICAL JOURNAL	Mostafa, Hussein A.; Saad, Jamel; Hassan, Asem; Zafar, Nadeem	DIAGNOSIS; CT	Objectives: To study the appropriate method of diagnosis and management in adult intussusception (AI) focusing on the clinical manifestations, diagnostic tools, and management of this rare disease. Methods: This retrospective study reviewed and analyzed the demographic data, clinical features, diagnosis, management, and pathology reports of all adult patients (18 years of age and older) with a di…	http://dx.doi.org/10.1002/ajmg.a.62860
Complex morphological and molecular genetic examination of amelogenesis imperfecta: A case presentation of two Czech siblings with a non-syndrome form of the disease	NEUROENDOCRINOLOGY LETTERS	Kripnerova, Tereza; Krulisova, Veronika; Ptakova, Nikola; Macek, Milan, Jr.; Dostalova, Tatjana	CONE-ROD DYSTROPHY; JALILI SYNDROME	Amelogenesis imperfecta (AI) is an overarching term for a group of rare inherited disorders of hard tooth tissues. It is characterized by various defects in proper enamel formation. AI is a severe disorder that affects both the aesthetics and function of the dentition, with affected teeth increasingly suffering from dental caries. Therefore, early diagnosis and lifelong stomatological interventio…	http://dx.doi.org/10.1002/ajmg.a.63126
The Biologic Basis of Clinical Heterogeneity in Juvenile Idiopathic Arthritis	ARTHRITIS & RHEUMATOLOGY	Eng, Simon W. M.; Duong, Trang T.; Rosenberg, Alan M.; Morris, Quaid; Yeung, Rae S. M.	PRIMARY SJOGRENS-SYNDROME; HUMAN MONOCLONAL-ANTIBODIES; MEMORY B-CELLS; CLASSIFICATION CRITERIA; SALIVARY-GLANDS; PERIPHERAL-BLOOD; ANTI-RO/SSA; AUTOANTIBODIES; REPERTOIRE	Objective. Childhood arthritis encompasses a heterogeneous family of diseases. Significant variation in clinical presentation remains despite consensusdriven diagnostic classifications. Developments in data analysis provide powerful tools for interrogating large heterogeneous data sets. We report a novel approach to integrating biologic and clinical data toward a new classification for childhood …	http://dx.doi.org/10.1002/art.38875
Online Registry for Mutations in Hereditary Amyloidosis Including Nomenclature Recommendations	HUMAN MUTATION	Rowczenio, Dorota M.; Noor, Islam; Gillmore, Julian D.; Lachmann, Helen J.; Whelan, Carol; Hawkins, Philip N.; Obici, Laura; Westermark, Per; Grateau, Gilles; Wechalekar, Ashutosh D.	APOLIPOPROTEIN-A-I; RENAL AMYLOIDOSIS; FAMILIAL AMYLOIDOSIS; SYSTEMIC AMYLOIDOSIS; CARDIAC AMYLOIDOSIS; FIBRIL PROTEIN; VARIANT; TRANSTHYRETIN; FIBRINOGEN; POLYNEUROPATHY	Hereditary systemic amyloidosis comprises a group of rare monogenic diseases inherited in an autosomal dominant fashion. It is associated with mutations in genes encoding eight different proteins, including transthyretin, apolipoprotein AI, apolipoprotein AII, lysozyme, fibrinogen A alpha-chain, cystatin C, gelsolin and beta-2-microglobulin. With support from the EU FP6 EURAMY project we have des…	http://dx.doi.org/10.1002/humu.22619
Comparison of Simulated Cone Beam Computed Tomography to Conventional Helical Computed Tomography for Imaging of Rhinosinusitis	LARYNGOSCOPE	Fakhran, Saeed; Alhilali, Lea; Sreedher, Gayathri; Dohatcu, Andreea C.; Lee, Stella; Ferguson, Berrylin; Branstetter, Barton F.	FLAT-PANEL DETECTOR; SKULL-BASE SURGERY; HEAD CT PROTOCOL; ENDOSCOPIC SINONASAL; SINUS SURGERY; ARM; QUALITY; CHILDREN; GUIDANCE; REDUCTION	Objectives/Hypothesis: Cone beam computed tomography (CBCT) has emerged as a low radiation dose alternative to traditional computed tomography (CT) to evaluate the paranasal sinuses. The purpose of our study was to determine how often clinically important findings would be missed if CBCT was used routinely for sinus imaging. Study Design: Retrospective review. Methods: We evaluated all maxillofac…	http://dx.doi.org/10.1002/lary.24603
The Calculation of Molecular Structural Similarity: Principles and Practice	MOLECULAR INFORMATICS	Willett, Peter	SUBGRAPH ISOMORPHISM ALGORITHMS; 2D FINGERPRINT METHODS; CLUSTERING METHODS; DESCRIPTORS; DIVERSITY; SELECTION; IMPLEMENTATION; COMBINATION; DATABASES; SIZE	Measures of structural similarity play an important role in chemoinformatics for applications such as similarity searching, database clustering and molecular diversity analysis. A similarity measure comprises three components: a structure representation; a weighting scheme; and a similarity coefficient. The paper introduces these components and describes methods for comparing different measures. …	http://dx.doi.org/10.1002/minf.201400024
Ascertainment of acute liver injury in two European primary care databases	EUROPEAN JOURNAL OF CLINICAL PHARMACOLOGY	Ruigomez, A.; Brauer, R.; Garcia Rodriguez, L. A.; Huerta, C.; Requena, G.; Gil, M.; de Abajo, Francisco; Downey, G.; Bate, A.; Tepie, M. Feudjo; de Groot, M.; Schlienger, R.; Reynolds, R.; Klungel, O.	GENERAL-PRACTICE; RISK; OUTCOMES; POPULATION; VALIDATION; IDENTIFY; CLASSIFICATION; SURVEILLANCE; DESIGN; DRUGS	The purpose of this study was to ascertain acute liver injury (ALI) in primary care databases using different computer algorithms. The aim of this investigation was to study and compare the incidence of ALI in different primary care databases and using different definitions of ALI. The Clinical Practice Research Datalink (CPRD) in UK and the Spanish Base de datos para la Investigacin Farmacoepide…	http://dx.doi.org/10.1007/s00228-014-1721-y
A minimally invasive strategy for Mirizzi syndrome: the combined endoscopic and robotic approach	SURGICAL ENDOSCOPY AND OTHER INTERVENTIONAL TECHNIQUES	Lee, Kit-fai; Chong, Ching-ning; Ma, Ka-wing; Cheung, Eric; Wong, John; Cheung, Sunny; Lai, Paul	PREOPERATIVE DIAGNOSIS; MANAGEMENT	Mirizzi syndrome (MS) is a rare complication of gallstone disease. Despite the fact that successful laparoscopic treatments have been reported, open surgery remains the gold standard approach for this disease due to technical difficulties involved. A minimally invasive strategy combining endoscopic retrograde cholangiopancreatography (ERCP) and robotic surgery for the management of MS was impleme…	http://dx.doi.org/10.1007/s00464-014-3529-3
Integrated Image Data and Medical Record Management for Rare Disease Registries. A General Framework and its Instantiation to the German Calciphylaxis Registry	JOURNAL OF DIGITAL IMAGING	Deserno, Thomas M.; Haak, Daniel; Brandenburg, Vincent; Deserno, Verena; Classen, Christoph; Specht, Paula	INFORMATICS; INFRASTRUCTURE; RESEARCH.; PATIENT	Especially for investigator-initiated research at universities and academic institutions, Internet-based rare disease registries (RDR) are required that integrate electronic data capture (EDC) with automatic image analysis or manual image annotation. We propose a modular framework merging alpha-numerical and binary data capture. In concordance with the Office of Rare Diseases Research recommendat…	http://dx.doi.org/10.1007/s10278-014-9698-8
Prioritization of orphan disease-causing genes using topological feature and GO similarity between proteins in interaction networks	SCIENCE CHINA-LIFE SCIENCES	Li Min; Li Qi; Ganegoda, Gamage Upeksha; Wang JianXin; Wu FangXiang; Pan Yi	PREDICTING ESSENTIAL PROTEINS; RARE DISEASES; FUNCTIONAL MODULES; COMPLEXES; ASSOCIATION; DISCOVERY; IDENTIFICATION; CONSTRUCTION; INTEGRATION; ALGORITHM	Identification of disease-causing genes among a large number of candidates is a fundamental challenge in human disease studies. However, it is still time-consuming and laborious to determine the real disease-causing genes by biological experiments. With the advances of the high-throughput techniques, a large number of protein-protein interactions have been produced. Therefore, to address this iss…	http://dx.doi.org/10.1007/s11427-014-4747-6
Quantifying a Rare Disease in Administrative Data: The Example of Calciphylaxis	JOURNAL OF GENERAL INTERNAL MEDICINE	Nigwekar, Sagar U.; Solid, Craig A.; Ankers, Elizabeth; Malhotra, Rajeev; Eggert, William; Turchin, Alexander; Thadhani, Ravi I.; Herzog, Charles A.	CALCIFIC UREMIC ARTERIOLOPATHY; SODIUM-THIOSULFATE; VASCULAR CALCIFICATION; ATRIAL-FIBRILLATION; DIALYSIS; ANTICOAGULATION; CINACALCET; THERAPY	BACKGROUND: Calciphylaxis, a rare disease seen in chronic dialysis patients, is associated with significant morbidity and mortality. As is the case with other rare diseases, the precise epidemiology of calciphylaxis remains unknown. Absence of a unique International Classification of Diseases (ICD) code impedes its identification in large administrative databases such as the United States Renal D…	http://dx.doi.org/10.1007/s11606-014-2910-1
Personalized Medicine in Systemic Sclerosis: Facts and Promises	CURRENT RHEUMATOLOGY REPORTS	Dobrota, Rucsandra; Mihai, Carina; Distler, Oliver	PULMONARY ARTERIAL-HYPERTENSION; INTERSTITIAL LUNG-DISEASE; GENOME-WIDE ASSOCIATION; SCLERODERMA LUNG; FOLLOW-UP; GENE; SKIN; SUSCEPTIBILITY; BIOMARKER; POLYMORPHISM	The concept of personalized medicine has led to a paradigm shift in recent years. It integrates multiple clinical and biological levels of investigation aimed at offering the best possible and patient-tailored healthcare. This holds great potential in a rare and heterogeneous disease such as systemic sclerosis (SSc). The development of validated clinical screening algorithms and the identificatio…	http://dx.doi.org/10.1007/s11926-014-0425-8
Exome-Based Mapping and Variant Prioritization for Inherited Mendelian Disorders	AMERICAN JOURNAL OF HUMAN GENETICS	Koboldt, Daniel C.; Larson, David E.; Sullivan, Lori S.; Bowne, Sara J.; Steinberg, Karyn M.; Churchill, Jennifer D.; Buhr, Aimee C.; Nutter, Nathan; Pierce, Eric A.; Blanton, Susan H.; Weinstock, George M.; Wilson, Richard K.; Daiger, Stephen P.	RETINITIS-PIGMENTOSA; MUTATIONS; GENE; SEQUENCE; DISCOVERY; FAMILIES; TOOL	Exome sequencing in families affected by rare genetic disorders has the potential to rapidly identify new disease genes (genes in which mutations cause disease), but the identification of a single causal mutation among thousands of variants remains a significant challenge. We developed a scoring algorithm to prioritize potential causal variants within a family according to segregation with the ph…	http://dx.doi.org/10.1016/j.ajhg.2014.01.016
Direct biosensor detection of botulinum neurotoxin endopeptidase activity in sera from patients with type A botulism	BIOSENSORS & BIOELECTRONICS	Leveque, Christian; Ferracci, Geraldine; Maulet, Yves; Mazuet, Christelle; Popoff, Michel; Seagar, Michael; El Far, Oussama	MASS-SPECTROMETRY; ENZYMATIC-ACTIVITY; TOXIN; ASSAY; SENSITIVITY; SUBSTRATE; CHIP; IMMUNOASSAYS; ANTIBODIES; SAMPLES	Botulinum neurotoxin A (BoNT/A) has intrinsic endoprotease activity specific for SNAP-25, a key protein for presynaptic neurotransmitter release. The inactivation of SNAP-25 by BoNT/A underlies botulism, a rare but potentially fatal disease. There is a crucial need for a rapid and sensitive in vitro serological test for BoNT/A to replace the current in vivo mouse bioassay. Cleavage of SNAP-25 by …	http://dx.doi.org/10.1016/j.bios.2014.02.015
Exome Sequencing Identifies a Novel Variant in ACTC1 Associated With Familial Atrial Septal Defect	CANADIAN JOURNAL OF CARDIOLOGY	Greenway, Steven C.; McLeod, Ross; Hume, Stacey; Roslin, Nicole M.; Alvarez, Nanette; Giuffre, Michael; Zhan, Shing H.; Shen, Yaoqing; Preuss, Christoph; Andelfinger, Gregor; Jones, Steven J. M.; Gerull, Brenda	CONGENITAL HEART-DISEASE; ALPHA-CARDIAC ACTIN; MISSENSE MUTATIONS; HYPERTROPHIC CARDIOMYOPATHY; IMPACT	Background: The genetics of congenital heart disease (CHD) remain incompletely understood. Exome sequencing has been successfully used to identify disease-causing mutations in familial disorders in which candidate gene analyses and linkage mapping have failed. Methods: We studied a large family characterized by autosomal dominant isolated secundum atrial septal defect (ASD) (MIM No. 612794). Cand…	http://dx.doi.org/10.1016/j.cjca.2013.12.003
A Novel LIPE Nonsense Mutation Found Using Exome Sequencing in Siblings With Late-Onset Familial Partial Lipodystrophy	CANADIAN JOURNAL OF CARDIOLOGY	Farhan, Sali M. K.; Robinson, John F.; McIntyre, Adam D.; Marrosu, Maria G.; Ticca, Anna F.; Loddo, Sara; Carboni, Nicola; Brancati, Francesco; Hegele, Robert A.	HORMONE-SENSITIVE LIPASE; INSULIN-RESISTANCE; ADIPOSE-TISSUE; CBL-C; DISORDERS; OBESITY; RISK; DNA	Background: Familial lipodystrophies are rare inherited disorders associated with redistribution of body fat and development of dyslipidemia, insulin resistance, and diabetes. We previously reported 2 siblings with unusual late-onset familial partial lipodystrophy in whom heretofore known causative genes had been excluded. We hypothesized they had a mutation in a novel lipodystrophy gene. Methods…	http://dx.doi.org/10.1016/j.cjca.2014.09.007
Protein modeling of cathepsin C mutations found in Papillon-Lefevre syndrome	GENE	Moghaddasian, Morteza; Arab, Hamidreza; Dadkhah, Ezzat; Boostani, Hamidreza; Babak, Azam Rezaei; Abbaszadegan, Mohammad Reza	DIPEPTIDYL-PEPTIDASE-I; SWISS-MODEL; GRANZYME-B; GENE; ACTIVATION; KERATOSIS; ENVIRONMENT; PROTEASES; PATIENT; FAMILY	Background: Papillon-Lefevre syndrome (PLS) is a rare autosomal recessive disorder characterized by hyperkeratosis involving the palms, soles, elbows, and knees followed by periodontitis, destruction of alveolar bone, and loss of primary and permanent teeth. Mutations of the lysosomal protease cathepsin C gene (CTSC) have been shown to be the genetic cause of PLS. This study analyzed CTSC mutatio…	http://dx.doi.org/10.1016/j.gene.2013.11.079
Inferring characteristic phenotypes via class association rule mining in the bone dysplasia domain	JOURNAL OF BIOMEDICAL INFORMATICS	Paul, Razan; Groza, Tudor; Hunter, Jane; Zankl, Andreas	CLASSIFICATION	Finding, capturing and describing characteristic features represents a key aspect in disorder definition, diagnosis and management. This process is particularly challenging in the case of rare disorders, due to the sparse nature of data and expertise. From a computational perspective, finding characteristic features is associated with some additional major challenges, such as formulating a comput…	http://dx.doi.org/10.1016/j.jbi.2013.12.001
Robot-Assisted Surgery for the Treatment of Upper Urinary Tract Urothelial Carcinoma	UROLOGIC CLINICS OF NORTH AMERICA	Marshall, Susan; Stifelman, Michael	TRANSITIONAL-CELL CARCINOMA; LAPAROSCOPIC URETERAL REIMPLANTATION; TEMPLATE-BASED LYMPHADENECTOMY; RADICAL NEPHROURETERECTOMY; SEGMENTAL URETERECTOMY; ONCOLOGIC OUTCOMES; PSOAS HITCH; BOARI FLAP; EXTENDED LYMPHADENECTOMY; INITIAL-EXPERIENCE	Robot-assisted laparoscopic surgery is increasingly used in urologic oncologic surgery. Robotic nephroureterectomy is still a relatively new technique. As upper tract urothelial carcinoma is a rare disease, intermediate- and long-term outcome data are scarce. However, robotic nephroureterectomy does seem to offer advantages to open and laparoscopic counterparts, with comparable short-term oncolog…	http://dx.doi.org/10.1016/j.ucl.2014.07.007
Current Treatment Strategies for Spondylodiscitis in Surgical Clinics in Germany	ZEITSCHRIFT FUR ORTHOPADIE UND UNFALLCHIRURGIE	Quack, V.; Hermann, I.; Rath, B.; Dietrich, K.; Spreckelsen, C.; Luering, C.; Arbab, D.; Mueller, C. -A.; Shousha, M.; Clusmann, H.; Tingart, M.	PYOGENIC VERTEBRAL OSTEOMYELITIS; THERAPY; EPIDEMIOLOGY; DEBRIDEMENT; DIAGNOSTICS; SURGERY; SPINE; KNEE	Background: Spondylodiscitis is a rare disease which is associated with high mortality. No guidelines for treatment exist and the available studies are not homogeneous. Attempts have been made in recent years to structure therapy using algorithms. Early recognition of the disease is above all important for its later outcome. Therapy takes place in not only orthopaedic/trauma surgery clinics but a…	http://dx.doi.org/10.1055/s-0034-1383131
A WEB SERVICE-BASED MOBILE APPLICATION FOR DETECTING KAYSER-FLEISCHER RING IN EYE CORNEA	INSTRUMENTATION SCIENCE & TECHNOLOGY	De Capua, Claudio; Fabbiano, Laura; Lipari, Gianluca; Morello, Rosario; Vacca, Gaetano	WILSONS-DISEASE; MEASUREMENT SYSTEM; SEGMENTATION; IMAGES; UNCERTAINTY; TECHNOLOGY; ALGORITHMS	A Kayser-Fleischer ring is a visible golden-brown, sometimes orange or greyish, pigmentation in the cornea. This is a common symptom of a rare genetic disorder known as Wilson Disease. This pathology is cause of a malfunction in the copper excretion from the organism. Copper accumulates in tissues and consequently is responsible of oxidative processes in the organs affected. Kayser-Fleischer ring…	http://dx.doi.org/10.1080/10739149.2013.841190
H3M2: detection of runs of homozygosity from whole-exome sequencing data	BIOINFORMATICS	Magi, Alberto; Tattini, Lorenzo; Palombo, Flavia; Benelli, Matteo; Gialluisi, Alessandro; Giusti, Betti; Abbate, Rosanna; Seri, Marco; Gensini, Gian Franco; Romeo, Giovanni; Pippucci, Tommaso	DNA	Motivation: Runs of homozygosity (ROH) are sizable chromosomal stretches of homozygous genotypes, ranging in length from tens of kilobases to megabases. ROHs can be relevant for population and medical genetics, playing a role in predisposition to both rare and common disorders. ROHs are commonly detected by single nucleotide polymorphism (SNP) microarrays, but attempts have been made to use whole…	http://dx.doi.org/10.1093/bioinformatics/btu401
Automated semantic annotation of rare disease cases: a case study	DATABASE-THE JOURNAL OF BIOLOGICAL DATABASES AND CURATION	Taboada, Maria; Rodriguez, Hadriana; Martinez, Diego; Pardo, Maria; Jesus Sobrido, Maria	ONTOLOGY; EXPANSION; LINKING	Motivation: As the number of clinical reports in the peer-reviewed medical literature keeps growing, there is an increasing need for online search tools to find and analyze publications on patients with similar clinical characteristics. This problem is especially critical and challenging for rare diseases, where publications of large series are scarce. Through an applied example, we illustrate ho…	http://dx.doi.org/10.1093/database/bau045
A genome-wide RNAi screen identifies potential drug targets in a C. elegans model of α1-antitrypsin deficiency	HUMAN MOLECULAR GENETICS	O'Reilly, Linda P.; Long, Olivia S.; Cobanoglu, Murat C.; Benson, Joshua A.; Luke, Cliff J.; Miedel, Mark T.; Hale, Pamela; Perlmutter, David H.; Bahar, Ivet; Silverman, Gary A.; Pak, Stephen C.	CAENORHABDITIS-ELEGANS; LIVER-DISEASE; ENDOPLASMIC-RETICULUM; ALPHA(1)-ANTITRYPSIN DEFICIENCY; ALPHA1-ANTITRYPSIN DEFICIENCY; HEPATOCELLULAR-CARCINOMA; INCLUSION-BODIES; PATHWAYS; STRATEGIES; EMPHYSEMA	alpha 1-Antitrypsin deficiency (ATD) is a common genetic disorder that can lead to end-stage liver and lung disease. Although liver transplantation remains the only therapy currently available, manipulation of the proteostasis network (PN) by small molecule therapeutics offers great promise. To accelerate the drug-discovery process for this disease, we first developed a semi-automated high-throug…	http://dx.doi.org/10.1093/hmg/ddu236
Inheritance of rare functional GCKR variants and their contribution to triglyceride levels in families	HUMAN MOLECULAR GENETICS	Rees, Matthew G.; Raimondo, Anne; Wang, Jian; Ban, Matthew R.; Davis, Mindy I.; Barrett, Amy; Ranft, Jessica; Jagdhuhn, David; Waterstradt, Rica; Baltrusch, Simone; Simeonov, Anton; Collins, Francis S.; Hegele, Robert A.; Gloyn, Anna L.	GLUCOKINASE REGULATORY PROTEIN; GENOME-WIDE ASSOCIATION; DIABETES THERAPY; P446L VARIANT; GENETIC-BASIS; MUTATIONS; ACTIVATORS; GLUCOSE; COMMON; LIVER	Significant resources have been invested in sequencing studies to investigate the role of rare variants in complex disease etiology. However, the diagnostic interpretation of individual rare variants remains a major challenge, and may require accurate variant functional classification and the collection of large numbers of variant carriers. Utilizing sequence data from 458 individuals with hypert…	http://dx.doi.org/10.1093/hmg/ddu269
Bitterness of Glucose/Galactose: Novel Mutations in the SLC5A1 Gene	JOURNAL OF PEDIATRIC GASTROENTEROLOGY AND NUTRITION	Pode-Shakked, Ben; Reish, Orit; Aktuglu-Zeybek, Cigdem; Kesselman, Dafna; Dekel, Benjamin; Bujanover, Yoram; Anikster, Yair	GLUCOSE-GALACTOSE MALABSORPTION; NA+/GLUCOSE COTRANSPORTER; TRANSPORT; DIARRHEA; DISEASE; HEALTH	Glucose galactose malabsorption (GGM) is a rare autosomal recessive disorder characterized by life-threatening osmotic diarrhea at infancy. When the intake of the offending sugars (namely, glucose, galactose and lactose) is ceased, the diarrhea promptly stops. Mutations in the SLC5A1 gene, encoding the sodium-glucose co-transporter located in the brush border of enterocytes, have been shown to ca…	http://dx.doi.org/10.1097/MPG.0000000000000114
Cardiac Arrhythmia and Death of Teenager Linked to Rare Genetic Disorder Diagnosed at Autopsy	AMERICAN JOURNAL OF FORENSIC MEDICINE AND PATHOLOGY	Quick, Jennifer Sue; Dobersen, Michael	OCULODENTODIGITAL DYSPLASIA	A 17-year-old male adolescent sustained cardiac arrest after participating in a wrestling match, where he was thrown down. He had no pulse, and cardiopulmonary resuscitation was immediately initiated along with application of an automatic external defibrillator. Upon arrival of emergency medical services, an electrocardiogram showed the patient to be in ventricular tachycardia, torsades, and vent…	http://dx.doi.org/10.1097/PAF.0000000000000092
Simultaneous identification and prioritization of variants in familial, de novo, and somatic genetic disorders with VariantMaster	GENOME RESEARCH	Santoni, Federico A.; Makrythanasis, Periklis; Nikolaev, Sergey; Guipponi, Michel; Robyr, Daniel; Bottani, Armand; Antonarakis, Stylianos E.	ADENYLOSUCCINATE LYASE DEFICIENCY; MENTAL-RETARDATION; HUMAN COLON; MUTATIONS; DISCOVERY; CANCER	There is increasing interest in clinical genetics pertaining to the utilization of high-throughput sequencing data for accurate diagnoses of monogenic diseases. Moreover, massive whole-exome sequencing of tumors has provided significant advances in the understanding of cancer development through the recognition of somatic driver variants. To improve the identification of the variants from HTS, we…	http://dx.doi.org/10.1101/gr.163832.113
Validation of the consensus methodology algorithm for the classification of systemic necrotizing vasculitis in Indian patients	INTERNATIONAL JOURNAL OF RHEUMATIC DISEASES	Sharma, Aman; Mittal, Tarun; Rajan, Roopa; Rathi, Manish; Nada, Ritambhra; Minz, Ranjana W.; Joshi, Kusum; Sakhuja, Vinay; Singh, Surjit	RHEUMATOLOGY 1990 CRITERIA; NOMENCLATURE	Aim Many patients with systemic necrotizing vasculitis (SNV) satisfy classification criteria of different disease entities when different classification systems are used. A new classification algorithm has been proposed recently by using the American College of Rheumatology criteria, Chapel Hill Consensus Criteria (CHCC) and Sorensen surrogate markers for a more uniform classification of patients…	http://dx.doi.org/10.1111/1756-185X.12219
Epidemiology of lysosomal storage diseases in Sweden	ACTA PAEDIATRICA	Hult, Malin; Darin, Niklas; von Dobeln, Ulrika; Mansson, Jan-Eric	GAUCHER-DISEASE; KRABBE DISEASE; PREVALENCE; DISORDERS; MUTATIONS; SPECTRUM; FABRY; RISK	AimThere are more than 50 inherited lysosomal storage diseases (LSDs), and this study examined the incidence of clinically diagnosed LSDs in Sweden. MethodsThe number of patients diagnosed during 1980-2009 was compiled from the registries of the two Swedish diagnostic laboratories that cover the whole country. ResultsWe identified 433 patients during the 30-year period, with a total incidence of …	http://dx.doi.org/10.1111/apa.12807
Congenital central hypoventilation syndrome and hypoglycaemia	ACTA PAEDIATRICA	Farina, Maria I.; Scarani, Roberto; Po, Chiara; Agosto, Caterina; Ottonello, Giancarlo; Benini, Franca	None	Congenital central hypoventilation syndrome (CCHS) is a rare genetic disorder typically presenting in infants with an impaired automatic control of breathing, particularly during sleep, and often associated with variable patterns of autonomic nervous system dysregulations. We studied three children who had CCHS associated with episodes of severe hypoglycaemia and hyperinsulinaemia; we discuss the…	http://dx.doi.org/10.1111/j.1651-2227.2011.02533.x
Evolving biomarkers improve prediction of long-term mortality in patients with stable coronary artery disease: the BIO-VILCAD score	JOURNAL OF INTERNAL MEDICINE	Kleber, M. E.; Goliasch, G.; Grammer, T. B.; Pilz, S.; Tomaschitz, A.; Silbernagel, G.; Maurer, G.; Maerz, W.; Niessner, A.	BRAIN NATRIURETIC PEPTIDE; C-REACTIVE PROTEIN; CARDIOVASCULAR EVENTS; MULTIPLE BIOMARKERS; RISK STRATIFICATION; LUDWIGSHAFEN RISK; PLASMA-RENIN; CYSTATIN-C; ALL-CAUSE; DEATH	Objective. Algorithms to predict the future long-term risk of patients with stable coronary artery disease (CAD) are rare. The VIenna and Ludwigshafen CAD (VILCAD) risk score was one of the first scores specifically tailored for this clinically important patient population. The aim of this study was to refine risk prediction in stable CAD creating a new prediction model encompassing various patho…	http://dx.doi.org/10.1111/joim.12189
Pathogenesis, Diagnosis, and Management of Kikuchi-Fujimoto Disease	CANCER CONTROL	Deaver, Darcie; Horna, Pedro; Cualing, Hernani; Sokol, Lubomir	HISTIOCYTIC NECROTIZING LYMPHADENITIS; EPSTEIN-BARR-VIRUS; LYMPHADENOPATHY; HERPESVIRUS; RARE; SLE; DNA; DIFFERENTIATION; ASSOCIATION; LYMPHOMA	Background: Kikuchi-Fujimoto disease (K_FD) is a rare lympbohistiocytic disorder with an unknown etiopathogenesis. This disease is misdiagnosed as malignant lymphoma in up to one-third of cases and is associated with the development of systemic lupus erythematosus (SLE). Methods: The medical literature between the years 1972 and 2014 was searched for KFD, and the data were collected and analyzed …	http://dx.doi.org/10.1177/107327481402100407
Indocyanine Green (ICG) Fluorescent Cholangiography During Robotic Cholecystectomy: Results of 184 Consecutive Cases in a Single Institution	SURGICAL INNOVATION	Daskalaki, Despoina; Fernandes, Eduardo; Wang, Xiaoying; Bianco, Francesco Maria; Elli, Enrique Fernando; Ayloo, Subashini; Masrur, Mario; Milone, Luca; Giulianotti, Pier Cristoforo	BILE-DUCT INJURY; INCISION LAPAROSCOPIC CHOLECYSTECTOMY; ROUTINE INTRAOPERATIVE CHOLANGIOGRAPHY; INITIAL-EXPERIENCE; BILIARY TREE; RISK-FACTORS; CONVERSION; SURGERY; MANAGEMENT; SYSTEM	Background/Aim. Laparoscopic cholecystectomy is currently the gold standard treatment for gallstone disease. Bile duct injury is a rare and severe complication of this procedure, with a reported incidence of 0.4% to 0.8% and is mostly a result of misperception and misinterpretation of the biliary anatomy. Robotic cholecystectomy has proven to be a safe and feasible approach. One of the latest inn…	http://dx.doi.org/10.1177/1553350614524839
Comparison of genotype clustering tools with rare variants	BMC BIOINFORMATICS	Perreault, Louis-Philippe Lemieux; Legault, Marc-Andre; Barhdadi, Amina; Provost, Sylvie; Normand, Valerie; Tardif, Jean-Claude; Dube, Marie-Pierre	MISSING HERITABILITY; CALLING ALGORITHM	Background: Along with the improvement of high throughput sequencing technologies, the genetics community is showing marked interest for the rare variants/common diseases hypothesis. While sequencing can still be prohibitive for large studies, commercially available genotyping arrays targeting rare variants prove to be a reasonable alternative. A technical challenge of array based methods is the …	http://dx.doi.org/10.1186/1471-2105-15-52
A novel recessive mutation in the gene ELOVL4 causes a neuro-ichthyotic disorder with variable expressivity	BMC MEDICAL GENETICS	Mir, Hina; Raza, Syed Irfan; Touseef, Muhammad; Memon, Mazhar Mustafa; Khan, Muhammad Nasim; Jaffar, Sulman; Ahmad, Wasim	CHAIN FATTY-ACIDS; MACULAR DYSTROPHY; ELONGATION	Background: A rare neuro-ichthyotic disorder characterized by ichthyosis, spastic quadriplegia and intellectual disability and caused by recessive mutations in ELOVL4, encoding elongase-4 protein has recently been described. The objective of the study was to search for sequence variants in the gene ELOVL4 in three affected individuals of a consanguineous Pakistani family exhibiting features of ne…	http://dx.doi.org/10.1186/1471-2350-15-25
Idiopathic eosinophilic pneumonia in children: the French experience	ORPHANET JOURNAL OF RARE DISEASES	Giovannini-Chami, Lisa; Hadchouel, Alice; Nathan, Nadia; Bremont, Francois; Dubus, Jean-Christophe; Fayon, Michael; Houdouin, Veronique; Berlioz-Baudoin, Michele; Feret, Virginie; Leblanc, Thierry; Morelle, Karine; Albertini, Marc; Clement, Annick; de Blic, Jacques	DESQUAMATIVE INTERSTITIAL PNEUMONIA; BRONCHOALVEOLAR LAVAGE FLUID; RESPIRATORY-FAILURE; LUNG-DISEASES; FOLLOW-UP; T-CELLS; ASTHMA; FIBROSIS; BOY	Background: Idiopathic eosinophilic pneumonia is extremely rare in children and adults. We present herein the first series describing the specificities of idiopathic chronic (ICEP) and acute (IAEP) eosinophilic pneumonia in children. Methods: We retrospectively analyzed all cases of ICEP and IAEP in children that were retrieved from French Reference Centers for rare pediatric lung diseases. Resul…	http://dx.doi.org/10.1186/1750-1172-9-28
Childhood interstitial lung disease due to surfactant protein C deficiency: frequent use and costs of hospital services for a single case in Australia	ORPHANET JOURNAL OF RARE DISEASES	Hime, Neil J.; Fitzgerald, Dominic; Robinson, Paul; Selvadurai, Hiran; Van Asperen, Peter; Jaffe, Adam; Zurynski, Yvonne	YOUNG-CHILDREN; RARE DISEASES; MUTATION; CLASSIFICATION; CARE	Background: Rare chronic diseases of childhood are often complex and associated with multiple health issues. Such conditions present significant demands on health services, but the degree of these demands is seldom reported. This study details the utilisation of hospital services and associated costs in a single case of surfactant protein C deficiency, an example of childhood interstitial lung di…	http://dx.doi.org/10.1186/1750-1172-9-36
The economic impact of Marfan syndrome: a non-experimental, retrospective, population-based matched cohort study	ORPHANET JOURNAL OF RARE DISEASES	Achelrod, Dmitrij; Blankart, Carl Rudolf; Linder, Roland; von Kodolitsch, Yskert; Stargardt, Tom	AORTIC ROOT REPLACEMENT; MITRAL-VALVE-PROLAPSE; CARDIOVASCULAR MANIFESTATIONS; PROPENSITY SCORE; NATURAL-HISTORY; LIFE EXPECTANCY; INDIRECT COSTS; CARE; OPTIMIZATION; PRODUCTIVITY	Background: Marfan syndrome is a rare disease of the connective tissues, affecting multiple organ systems. Elevated morbidity and mortality in these patients raises the issue of costs for sickness funds and society. To date, there has been no study analysing the costs of Marfan syndrome from a sickness fund and societal perspective. Objective: To estimate excess health resource utilisation, direc…	http://dx.doi.org/10.1186/1750-1172-9-90
Development of interactive algorithm for clinical management of acute events related to sickle cell disease in emergency department	ORPHANET JOURNAL OF RARE DISEASES	Forni, Gian Luca; Finco, Gabriele; Graziadei, Giovanna; Balocco, Manuela; Rigano, Paolo; Perrotta, Silverio; Olivieri, Oliviero; Cappellini, Maria Domenica; De Franceschi, Lucia	PAIN	Sickle cell disease (SCD ORPHA232; OMIM 603903) is a rare hereditary red cell disorder, which global distribution is changed in the last decade due to immigration-fluxes from endemic areas to Western-countries. One of the main clinical manifestations of SCD are the acute painful vaso-occlusive crisis, which cause frequent accesses of SCD patients to the emergency departments (EDs). This has gener…	http://dx.doi.org/10.1186/1750-1172-9-91
Observational, retrospective study of a large cohort of patients with Niemann-Pick disease type C in the Czech Republic: a surprisingly stable diagnostic rate spanning almost 40 years	ORPHANET JOURNAL OF RARE DISEASES	Jahnova, Helena; Dvorakova, Lenka; Vlaskova, Hana; Hulkova, Helena; Poupetova, Helena; Hrebicek, Martin; Jesina, Pavel	LOW-DENSITY-LIPOPROTEIN; CHOLESTEROL ESTERIFICATION; SUSPICION INDEX; AID DIAGNOSIS; NP-C; MUTATIONS; STORAGE; IDENTIFICATION; DISORDER; SPECTRUM	Background: Niemann-Pick disease type C (NPC) is a rare, fatal neurovisceral disorder with autosomal recessive inheritance, and featuring striking clinical variability dependent on the age at onset of neurological symptoms. We report data from a large cohort of 56 Czech patients with NPC diagnosed over a period of 37 years. Methods: An observational, retrospective analysis of historic and current…	http://dx.doi.org/10.1186/s13023-014-0140-6
Does the Supplementary Motor Area Keep Patients with Ondine's Curse Syndrome Breathing While Awake?	PLOS ONE	Tremoureux, Lysandre; Raux, Mathieu; Hudson, Anna L.; Ranohavimparany, Anja; Straus, Christian; Similowski, Thomas	TRANSCRANIAL MAGNETIC STIMULATION; CENTRAL HYPOVENTILATION SYNDROME; VENTILATORY RESPONSE; RESPIRATORY RHYTHM; CORTEX ACTIVATION; VOLUNTARY CONTROL; HUMANS; DIAPHRAGM; SLEEP; CHEMOSENSITIVITY	Background: Congenital central hypoventilation syndrome (CCHS) is a rare neuro-respiratory disorder associated with mutations of the PHOX2B gene. Patients with this disease experience severe hypoventilation during sleep and are consequently ventilator-dependent. However, they breathe almost normally while awake, indicating the existence of cortical mechanisms compensating for the deficient brains…	http://dx.doi.org/10.1371/journal.pone.0084534
Graph Theory Enables Drug Repurposing - How a Mathematical Model Can Drive the Discovery of Hidden Mechanisms of Action	PLOS ONE	Gramatica, Ruggero; Di Matteo, T.; Giorgetti, Stefano; Barbiani, Massimo; Bevec, Dorian; Aste, Tomaso	KNOWLEDGE; INFORMATION; PHOSPHORYLATION; INHIBITION; EXPRESSION; ONTOLOGIES; APOPTOSIS; DISEASE; BIOLOGY; MEDLINE	We introduce a methodology to efficiently exploit natural-language expressed biomedical knowledge for repurposing existing drugs towards diseases for which they were not initially intended. Leveraging on developments in Computational Linguistics and Graph Theory, a methodology is defined to build a graph representation of knowledge, which is automatically analysed to discover hidden relations bet…	http://dx.doi.org/10.1371/journal.pone.0084912
Family-Based Association Test Using Both Common and Rare Variants and Accounting for Directions of Effects for Sequencing Data	PLOS ONE	Chung, Ren-Hua; Tsai, Wei-Yun; Martin, Eden R.	ORDERED-SUBSET ANALYSIS; UNIFIED APPROACH; PEDIGREE; LINKAGE; SIMULATION; DISEASES	Current family-based association tests for sequencing data were mainly developed for identifying rare variants associated with a complex disease. As the disease can be influenced by the joint effects of common and rare variants, common variants with modest effects may not be identified by the methods focusing on rare variants. Moreover, variants can have risk, neutral, or protective effects. Asso…	http://dx.doi.org/10.1371/journal.pone.0107800
Results of the clinical and genetic diagnosis of rare diseases in the Eastern region of Hungary (2007-2013)	ORVOSI HETILAP	Szakszon Katalin; Balogh Erzsebet; Ujfalusi Aniko; Bessenyei Beata; Szabo, P. Gabriella; Balogh Istvan; Olah Eva	MENTAL-RETARDATION; DISORDERS; INDIVIDUALS; MUTATIONS; MORTALITY; ANOMALIES; KAT6B; CARE	Introduction: 80% of rare diseases have a genetic origin, and 50% manifest themselves as congenital anomalies. Their adequate health care includes early recognition of genetic anomalies and prevention of recurrence. Aim: The aims of the authors were to provide correct diagnoses to patients with multiple congenital anomalies with or without mental retardation attending to the outpatient clinic of …	http://dx.doi.org/10.1556/OH.2014.29690
Molecular Diagnosis in Autoimmune Skin Blistering Conditions	CURRENT MOLECULAR MEDICINE	Otten, J. V.; Hashimoto, T.; Hertl, M.; Payne, A. S.; Sitaru, C.	LINKED-IMMUNOSORBENT-ASSAY; IGA BULLOUS DERMATOSIS; GESTATIONIS AUTOANTIBODIES RECOGNIZE; CICATRICIAL PEMPHIGOID RECOGNIZE; LICHEN-PLANUS PEMPHIGOIDES; PARANEOPLASTIC PEMPHIGUS; HERPES-GESTATIONIS; DERMATITIS-HERPETIFORMIS; VII COLLAGEN; CLINICAL-FEATURES	Blister formation in skin and mucous membranes results from a loss of cell-cell or cell-matrix adhesion and is a common outcome of pathological events in a variety of conditions, including autoimmune and genetic diseases, viral and bacterial infections, or injury by physical and chemical factors. Autoantibodies against structural components maintaining cell-cell and cell-matrix adhesion induce ti…	http://dx.doi.org/10.2174/15665240113136660079
Hemoglobin Analyses in The Netherlands Reveal More Than 80 Different Variants Including Six Novel Ones	HEMOGLOBIN	van Zwieten, Rob; Veldthuis, Martijn; Delzenne, Barend; Berghuis, Jeffrey; Groen, Joke; Ichou, Fatima Ait; Clifford, Els; Harteveld, Cornelis L.; Stroobants, An K.	HIGH OXYGEN-AFFINITY; THALASSEMIA MUTATIONS; AUTOMATED HPLC; BETA-142; HB; ELECTROPHORESIS; IDENTIFICATION; DATABASE; ANEMIA; HBVAR	More than 20 000 blood samples of individuals living in The Netherlands and suspected of hemolytic anemia or diabetes were analyzed by high resolution cation exchange high performance liquid chromatography (HPLC). Besides common disease-related hemoglobins (Hbs), rare variants were also detected. The variant Hbs were retrospectively analyzed by capillary zone electrophoresis (CZE) and by isoelect…	http://dx.doi.org/10.3109/03630269.2013.849608
Novel Point Mutation of the α2-Globin Gene (HBA2) and a Rare 2.4 kb Deletion of the α1-Globin Gene (HBA1), Identified in Two Chinese Patients with Hb H Disease	HEMOGLOBIN	So, Chi-Chiu; Chan, Amy Y. Y.; Ma, Edmond S. K.	None	Two Chinese patients with mild and moderate Hb H disease were investigated for rare mutations on the alpha-globin genes (HBA1, HBA2) in addition to the - -(SEA) deletion. One patient was a 41-year old man with mild anemia (Hb 11.3 g/dL). Multiplex ligation-dependent probe amplification (MLPA) revealed a rare 2392 bp deletion involving the entire HBA1 gene. Mapping by gap-polymerase chain reaction…	http://dx.doi.org/10.3109/03630269.2014.894478
Identification and Basic Management of Bleeding Disorders in Adults	JOURNAL OF THE AMERICAN BOARD OF FAMILY MEDICINE	Kruse-Jarres, Rebecca; Singleton, Tammuella C.; Leissinger, Cindy A.	VON-WILLEBRAND-DISEASE; INDUCED PLATELET DYSFUNCTION; ACQUIRED HEMOPHILIA; INHERITED THROMBOCYTOPENIAS; TRANEXAMIC ACID; COAGULATION DISORDERS; DIAGNOSTIC ALGORITHM; CONTINUOUS-INFUSION; CLINICAL-FEATURES; CARDIAC-SURGERY	Adults with bleeding disorders may present to their family physician with minor bleeding symptoms or hematologic laboratory abnormalities discovered during evaluation for surgery or another purpose. Identifying the small proportion of adults who have an underlying bleeding disorder as the cause for such signs or symptoms may be challenging. In cases of asymptomatic hematologic laboratory abnormal…	http://dx.doi.org/10.3122/jabfm.2014.04.130227
Lyme Neuroborreliosis and Dementia	JOURNAL OF ALZHEIMERS DISEASE	Blanc, Frederic; Philippi, Nathalie; Cretin, Benjamin; Kleitz, Catherine; Berly, Laetitia; Jung, Barbara; Kremer, Stephane; Namer, Izzie Jacques; Sellal, Francois; Jaulhac, Benoit; de Seze, Jerome	ALZHEIMERS-DISEASE; DIAGNOSIS; CRITERIA; SENSITIVITY	Introduction: Descriptions of Lyme disease and dementia are rare. Objective: To describe patients with dementia and a positive intrathecal anti-Borrelia antibody index (AI), specific for neuroborreliosis. Methods: Among 1,594 patients seen for dementia, we prospectively identified and studied 20 patients (1.25%) with dementia and a positive AI. Patients underwent a battery of neuropsychological t…	http://dx.doi.org/10.3233/JAD-130446
Effects of robot assisted gait training in progressive supranuclear palsy (PSP): a preliminary report	FRONTIERS IN HUMAN NEUROSCIENCE	Sale, Patrizio; Stocchi, Fabrizio; Galafate, Daniele; De Pandis, Maria Francesca; Le Pera, Domenica; Sova, Ivan; Galli, Manuela; Foti, Calogero; Franceschini, Marco	RANDOMIZED CONTROLLED-TRIAL; SPINAL-CORD-INJURY; CORTICOBASAL DEGENERATION; PARKINSONS-DISEASE; MULTIPLE-SCLEROSIS; STROKE REHABILITATION; OLDER-ADULTS; FOLLOW-UP; BALANCE; FALLS	Background and Purpose: Progressive supranuclear palsy (PSP) is a rare neurodegenerative disease clinically characterized by prominent axial extrapyramidal motor symptoms with frequent falls. Over the last years the introduction of robotic technologies to recover lower limb function has been greatly employed in the rehabilitative practice. This observational trial is aimed at investigating the ch…	http://dx.doi.org/10.3389/fnhum.2014.00207
Allergic bronchopulmonary aspergillosis: A clinical review of 24 patients: Are we right in frequent serologic monitoring	ANNALS OF THORACIC MEDICINE	Natarajan, Subramanian; Subramanian, Poonam	SERUM IGE; MANAGEMENT; ASTHMA	Background: Allergic Broncho Pulmonary Aspergillosis (ABPA) is a rare disease characterized by an allergic inflammatory response to the colonization by aspergillus or other fungi in the airways. The aim was to study the clinical, radiological, and serological characteristics of patients of ABPA. Materials and Methods: A prospective observational study of patients with breathlessness, chronic coug…	http://dx.doi.org/10.4103/1817-1737.140130
Diagnostically relevant facial gestalt information from ordinary photos	ELIFE	Ferry, Quentin; Steinberg, Julia; Webber, Caleb; FitzPatrick, David R.; Ponting, Chris P.; Zisserman, Andrew; Nellaker, Christoffer	NOONAN SYNDROME; PHENOTYPIC SPECTRUM; CUTANEOUS SYNDROME; COSTELLO; MUTATION; SHAPE; FACE; BRAF; CRANIOSYNOSTOSIS; DISORDERS	Craniofacial characteristics are highly informative for clinical geneticists when diagnosing genetic diseases. As a first step towards the high-throughput diagnosis of ultra-rare developmental diseases we introduce an automatic approach that implements recent developments in computer vision. This algorithm extracts phenotypic information from ordinary non-clinical photographs and, using machine l…	http://dx.doi.org/10.7554/eLife.02020
Budd-Chiari syndrome : reassessment of a step-wise treatment strategy	ACTA GASTRO-ENTEROLOGICA BELGICA	Martens, Pieter; Maleux, Geert Albert; Devos, Timothy; Monbaliu, Diethard; Heye, Sam; Verslype, C.; Laleman, Wim; Cassiman, David; Van der Merwe, Schalk Willem; Van Steenbergen, Werner; Jochmans, Ina; Aerts, Raymond; Pirenne, Jacques; Nevens, Frederik	PORTOSYSTEMIC SHUNT; LIVER-TRANSPLANTATION; JAK2; DISORDERS; SURVIVAL; MUTATION; SCORE	Background and study aims : The Budd-Chiari syndrome is a rare disorder characterized by hepatic venous outflow obstruction. A step-wise management was recently proposed. The aim of this study is to reassess our treatment approach and long-term outcome. Patients and methods : The data of 37 Budd-Chiari patients, seen in our unit, were critically analyzed and compared with the ENVIE (European Netw…	http://dx.doi.org/10.1002/ajmg.a.63466
Testing the Effect of Rare Compound-Heterozygous and Recessive Mutations in Case-Parent Sequencing Studies	GENETIC EPIDEMIOLOGY	Jiang, Yu; McCarthy, Janice M.; Allen, Andrew S.	AUTISM; ASSOCIATION; GENE	Compound heterozygous mutations are mutations that occur on different copies of genes and may completely knock-out gene function. Compound heterozygous mutations have been implicated in a large number of diseases, but there are few statistical methods for analyzing their role in disease, especially when such mutations are rare. A major barrier is that phase information is required to determine wh…	http://dx.doi.org/10.1002/gepi.21885
GeneYenta: A Phenotype-Based Rare Disease Case Matching Tool Based on Online Dating Algorithms for the Acceleration of Exome Interpretation	HUMAN MUTATION	Gottlieb, Michael M.; Arenillas, David J.; Maithripala, Savanie; Maurer, Zachary D.; Tarailo-Graovac, Maja; Armstrong, Linlea; Patel, Millan; van Karnebeek, Clara; Wasserman, Wyeth W.	ONTOLOGY; GENOME	Advances in next-generation sequencing (NGS) technologies have helped reveal causal variants for genetic diseases. In order to establish causality, it is often necessary to compare genomes of unrelated individuals with similar disease phenotypes to identify common disrupted genes. When working with cases of rare genetic disorders, finding similar individuals can be extremely difficult. We introdu…	http://dx.doi.org/10.1002/humu.22772
The Matchmaker Exchange API: Automating Patient Matching Through the Exchange of Structured Phenotypic and Genotypic Profiles	HUMAN MUTATION	Buske, Orion J.; Schiettecatte, Francois; Hutton, Benjamin; Dumitriu, Sergiu; Misyura, Andriy; Huang, Lijia; Hartley, Taila; Girdea, Marta; Sobreira, Nara; Mungall, Chris; Brudno, Michael	ONTOLOGY; PROJECT; DISEASE	Despite the increasing prevalence of clinical sequencing, the difficulty of identifying additional affected families is a key obstacle to solving many rare diseases. There may only be a handful of similar patients worldwide, and their data may be stored in diverse clinical and research databases. Computational methods are necessary to enable finding similar patients across the growing number of p…	http://dx.doi.org/10.1002/humu.22850
PhenomeCentral: A Portal for Phenotypic and Genotypic Matchmaking of Patients with Rare Genetic Diseases	HUMAN MUTATION	Buske, Orion J.; Girdea, Marta; Dumitriu, Sergiu; Gallinger, Bailey; Hartley, Taila; Trang, Heather; Misyura, Andriy; Friedman, Tal; Beaulieu, Chandree; Bone, William P.; Links, Amanda E.; Washington, Nicole L.; Haendel, Melissa A.; Robinson, Peter N.; Boerkoel, Cornelius F.; Adams, David; Gahl, William A.; Boycott, Kym M.; Brudno, Michael	SEMANTIC SIMILARITY; DISORDERS; DISCOVERY; ONTOLOGY; EXCHANGE; ACCURATE; SEARCHES; PROJECT; BIOLOGY; TOOL	The discovery of disease-causing mutations typically requires confirmation of the variant or gene in multiple unrelated individuals, and a large number of rare genetic diseases remain unsolved due to difficulty identifying second families. To enable the secure sharing of case records by clinicians and rare disease scientists, we have developed the PhenomeCentral portal (https://phenomecentral.org…	http://dx.doi.org/10.1002/humu.22851
Use of Model Organism and Disease Databases to Support Matchmaking for Human Disease Gene Discovery	HUMAN MUTATION	Mungall, Christopher J.; Washington, Nicole L.; Nguyen-Xuan, Jeremy; Condit, Christopher; Smedley, Damian; Koehler, Sebastian; Groza, Tudor; Shefchek, Kent; Hochheiser, Harry; Robinson, Peter N.; Lewis, Suzanna E.; Haendel, Melissa A.	HUMAN PHENOTYPE ONTOLOGY; MOUSE; PROJECT; BIOLOGY; ACCESS; UBERON	The Matchmaker Exchange application programming interface (API) allows searching a patient's genotypic or phenotypic profiles across clinical sites, for the purposes of cohort discovery and variant disease causal validation. This API can be used not only to search for matching patients, but also to match against public disease and model organism data. This public disease data enable matching know…	http://dx.doi.org/10.1002/humu.22857
Therapeutic Plasma Exchange in Antisynthetase Syndrome With Severe Interstitial Lung Disease	JOURNAL OF CLINICAL APHERESIS	Omotoso, Bolanle A.; Ogden, Melissa I.; Balogun, Rasheed A.	INFLAMMATORY MYOPATHY; DERMATOMYOSITIS; POLYMYOSITIS; MYOSITIS	Antisynthetase syndrome (ASS) is a rare condition characterized by interstitial lung disease (ILD), inflammatory myositis, fever, Raynaud phenomenon, mechanic's hand, and inflammatory polyarthritis in the setting of antibodies to amino acyl-transfer RNA synthetases, with anti-Jo-1 antibody being the most common. Prognosis is very poor especially when there is associated ILD. To date, there is no …	http://dx.doi.org/10.1002/jca.21387
Molecular damage in Fabry disease: Characterization and prediction of alpha-galactosidase A pathological mutations	PROTEINS-STRUCTURE FUNCTION AND BIOINFORMATICS	Riera, Casandra; Lois, Sergio; Dominguez, Carmen; Fernandez-Cadenas, Israel; Montaner, Joan; Rodriguez-Sureda, Victor; de la Cruz, Xavier	STRUCTURE STABILITY; ENZYME REPLACEMENT; SEQUENCE; POLYMORPHISMS; PATHOGENICITY; ALGORITHMS; DIAGNOSIS; VARIANTS; ACCURACY; SERVER	Loss-of-function mutations of the enzyme alpha-galactosidase A (GLA) causes Fabry disease (FD), that is a rare and potentially fatal disease. Identification of these pathological mutations by sequencing is important because it allows an early treatment of the disease. However, before taking any treatment decision, if the mutation identified is unknown, we first need to establish if it is patholog…	http://dx.doi.org/10.1002/prot.24708
Monogenic and syndromic symptoms of morbid obesity	INTERNIST	Wiegand, S.; Krude, H.	PRADER-WILLI-SYNDROME; EARLY-ONSET OBESITY; MUTATIONS; DEFICIENCY; GENE; DISORDERS; APPETITE; UPDATE	Monogenic and syndromic obesity are rare diseases with variable manifestation. Therefore diagnosis is difficult and often delayed. The purpose of this work was to develop a clinical diagnostic algorithm for earlier diagnosis. Available publications for clinical symptoms and molecular defects of monogenic and syndromic obesity cases were evaluated. Monogenic and syndromic obesity can be expected i…	http://dx.doi.org/10.1007/s00108-014-3532-8
Modern diagnostic approach to hereditary xanthinuria	UROLITHIASIS	Mraz, Martin; Hurba, Olha; Bartl, Josef; Dolezel, Zdenek; Marinaki, Anthony; Fairbanks, Lynette; Stiburkova, Blanka	MOLYBDENUM COFACTOR DEFICIENCY; ACUTE-RENAL-FAILURE; URIC-ACID; GENE; DEHYDROGENASE; MUTATIONS; IDENTIFICATION; HYPOURICEMIA; OXIDASE; SERUM	Hereditary xanthinuria (HX) is a rare inherited disorder caused by a deficiency of xanthine dehydrogenase/oxidase (XDH/XO). Missing XDH/XO activity leads to undetectable levels of uric acid excessively replaced by xanthine in serum/urine. The allopurinol loading test has been traditionally used to differentiate between HX types I and II. Final confirmation of HX has been based on the biopsy findi…	http://dx.doi.org/10.1007/s00240-014-0734-4
Primary central nervous system vasculitis	ZEITSCHRIFT FUR RHEUMATOLOGIE	Schuster, S.; Magnus, T.	MAGNETIC-RESONANCE ANGIOGRAPHY; PRIMARY ANGIITIS	Primary angiitis of the central nervous system (PACNS) is a rare disorder. However, it is often considered in the differential diagnosis of vascular or inflammatory CNS diseases. Diagnosis is challenging, as specific biomarkers are lacking and the clinical presentation can be variable. A definitive diagnosis can only be established by biopsy of the inflammatory changes in the vascular wall. Alter…	http://dx.doi.org/10.1007/s00393-015-0007-9
Longitudinal changes in cerebellar and subcortical volumes in adult-onset Niemann-Pick disease type C patients treated with miglustat	JOURNAL OF NEUROLOGY	Bowman, Elizabeth A.; Walterfang, Mark; Abel, Larry; Desmond, Patricia; Fahey, Michael; Velakoulis, Dennis	NEUROFIBRILLARY TANGLES; BRAIN-STEM; GANGLIOSIDES; SACCADES; VERMIS; ATAXIA; FORM	Niemann-Pick disease type C (NPC) is a rare neurovisceral disorder resulting in impaired intracellular lipid trafficking. The only disease-modifying treatment available to date is miglustat, an iminosugar inhibiting the accumulation of lipid by-products in neurons. This study explored how changes in cerebellar grey and white matter volumes, and in subcortical volumes, related to patient treatment…	http://dx.doi.org/10.1007/s00415-015-7819-z
Surgical challenges in the management of cervical kyphotic deformity in patients with severe osteoporosis: an illustrative case of a patient with Hajdu-Cheney syndrome	EUROPEAN SPINE JOURNAL	Mattei, Tobias A.; Rehman, Azeem A.; Issawi, Ahmad; Fassett, Daniel R.	NOTCH2 CAUSE; ACROOSTEOLYSIS; STABILIZATION; MUTATIONS; KYPHOSIS; DISORDER; BONE	No standard strategy exists for the management of cervical kyphotic deformity in patients with severe osteoporosis. In fact, in such subpopulation, standard algorithms commonly used in patients with normal bone mineral density may not be applicable. In this Grand Rounds, the authors present a challenging case of a patient with Hajdu-Cheney syndrome, a rare disorder of bone metabolism induced by a…	http://dx.doi.org/10.1007/s00586-015-4092-x
Usefulness of a crista catheter for 3-dimensional electroanatomical mapping of complex right atrial tachyarrhythmias	JOURNAL OF INTERVENTIONAL CARDIAC ELECTROPHYSIOLOGY	Uhm, Jae-Sun; Kim, Nam Kyun; Lee, Hancheol; Kim, Tae-Hoon; Joung, Boyoung; Pak, Hui-Nam; Lee, Moon-Hyoung	CONGENITAL HEART-DISEASE; CLINICAL-FEATURES; TACHYCARDIA; ABLATION; ARRHYTHMIAS; FIBRILLATION; FLUOROSCOPY; EXPERIENCE; MECHANISMS; ALGORITHM	Right atrial (RA) tachyarrhythmias are not rare in patients with congenital heart disease and a history of cardiac surgery. This study investigated the usefulness of a crista catheter for 3-dimensional electroanatomical mapping of RA tachyarrhythmias. We consecutively included 35 patients (age, 43.2 +/- 15.6 years; 15 men) who underwent an electrophysiological study with 3-dimensional electroanat…	http://dx.doi.org/10.1007/s10840-015-0045-x
Validity of Primary Immunodeficiency Disease Diagnoses in United States Medicaid Data	JOURNAL OF CLINICAL IMMUNOLOGY	Hernandez-Trujillo, Hillary; Orange, Jordan S.; Roy, Jason A.; Wang, Yanli; Newcomb, Craig N.; Liu, Qing; Hennessy, Sean; Re, Vincent Lo, III	PREVALENCE; CODES	Purpose Primary immunodeficiency diseases (PID) are a rare group of disorders with a wide array of clinical presentations. The absence of validated methods to identify these diseases in electronic databases has limited understanding of their epidemiology and the impact of drug therapies on outcomes. We measured the positive predictive values (PPVs) of ICD-9 diagnoses for identifying PID within US…	http://dx.doi.org/10.1007/s10875-015-0185-x
Evaluation of the Metabolic Activity of Echinococcus multilocularis in Rodents Using Positron Emission Tomography Tracers	MOLECULAR IMAGING AND BIOLOGY	Rolle, Anna-Maria; Soboslay, Peter T.; Reischl, Gerald; Hoffmann, Wolfgang H.; Pichler, Bernd J.; Wiehr, Stefan	ALVEOLAR ECHINOCOCCOSIS; FOLLOW-UP; IN-VIVO; AUTOMATED SYNTHESIS; PET; INFECTION; DIAGNOSIS; PARASITE; CANCER; PROLIFERATION	2-Deoxy-2-[F-18]fluoro-d-glucose ([F-18]FDG) has been used as a standard clinical positron emission tomography (PET) tracer for the follow-up of the rare but life-threatening parasitic disease alveolar echinococcosis (AE). Given that the disease is endemic in many countries in the northern hemisphere and the diagnosis is still challenging, the aim of our study was to evaluate further clinically r…	http://dx.doi.org/10.1007/s11307-014-0815-3
Fundus albipunctatus: review of the literature and report of a novel RDH5 gene mutation affecting the invariant tyrosine (p.Tyr175Phe)	JOURNAL OF APPLIED GENETICS	Skorczyk-Werner, Anna; Pawlowski, Przemyslaw; Michalczuk, Marta; Warowicka, Alicja; Wawrocka, Anna; Wicher, Katarzyna; Bakunowicz-Lazarczyk, Alina; Krawczynski, Maciej R.	11-CIS RETINOL DEHYDROGENASE; COMPOUND HETEROZYGOUS MUTATION; DELAYED DARK-ADAPTATION; MACULAR DYSTROPHY; JAPANESE FAMILY; NULL MUTATION; VISUAL CYCLE; CONE; PATIENT; ROD	Fundus albipunctatus (FA) is a rare, congenital form of night blindness with rod system impairment, characterised by the presence of numerous small, white-yellow retinal lesions. FA belongs to a heterogenous group of so-called flecked retina syndromes. This disorder shows autosomal recessive inheritance and is caused mostly by mutations in the RDH5 gene. This gene encodes the enzyme that is a par…	http://dx.doi.org/10.1007/s13353-015-0281-x
Isolated adult lymphadenopathy: a rare presentation of Langerhans cell histiocytosis	AMERICAN JOURNAL OF OTOLARYNGOLOGY	Melzer, Jonathan M.; Winters, Jessica; Mitchell, Allen O.	EOSINOPHILIC GRANULOMA	Intro: Langerhans cell histiocytosis (LCH) is a rare disease involving the proliferation of histiocytes in one or more organ systems. The presentation of LCH is more common in the pediatric population and rarely occurs within the adult population. Isolated lymph node involvement is an extremely rare presentation of the disease. The authors present a case of isolated lymph node LCH in an otherwise…	http://dx.doi.org/10.1016/j.amjoto.2014.10.016
Cutaneous lymphoproliferations: Proposal for the use of diagnostic algorithms based on 2760 cases of cutaneous lymphoproliferations taken from the INCa networks (LYMPHOPATH and GFELC) over a two-year period	ANNALES DE PATHOLOGIE	Laban, Emilie; Beylot-Barry, Marie; Ortonne, Nicolas; Battistella, Maxime; Carlotti, Agnes; de Muret, Anne; Wechsler, Janine; Balme, Brigitte; Petrella, Tony; Lamant, Laurence; Frouin, Eric; Merlio, Jean-Philippe; Vergier, Beatrice	T-CELL LYMPHOMA; MYCOSIS-FUNGOIDES; FINAL PATHOLOGY; EXPERT; CANCER; IMPACT; MANAGEMENT	Introduction. - Taking as a base our retrospective study of 2760 cases of cutaneous lymphoproliferations from the LYMPHOPATH and GFELC networks, we analyzed the doubtful and discordant cases between non-expert and expert pathologists, and the interest of clinicopathological confrontation. Material and methods. - We defined the main diagnostic difficulties presented by cutaneous lymphoproliferatio…	http://dx.doi.org/10.1016/j.annpat.2015.02.001
Novel FAM20A mutation causes autosomal recessive amelogenesis imperfecta	ARCHIVES OF ORAL BIOLOGY	Volodarsky, Michael; Zilberman, Uri; Birk, Ohad S.	ENAMEL PROTEINS	Objective: To relate the peculiar phenotype of amelogenesis imperfecta in a large Bedouin family to the genotype determined by whole genome linkage analysis. Design: Amelogenesis imperfecta (AI) is a broad group of inherited pathologies affecting enamel formation, characterized by variability in phenotypes, causing mutations and modes of inheritance. Autosomal recessive or compound heterozygous m…	http://dx.doi.org/10.1016/j.archoralbio.2015.02.018
Automatic construction of Fuzzy Inference Systems for computerized clinical guidelines and protocols	APPLIED SOFT COMPUTING	Segundo, Unai; Lopez-Cuadrado, Javier; Aldamiz-Echevarria, Luis; Perez, Tomas A.; Buenestado, David; Iruetaguena, Ander; Barrena, Raul; Pikatza, Juan M.	MODEL; SEMANTICS; EVOLUTION; LANGUAGE; HEART	guidelines and protocols (CGPs) are standard documents with the aim of helping practitioners in their daily work. Their computerization has received much attention in recent years, but it still presents some problems, mainly due to the low sustainability and low adaptability to changes (both in knowledge and technology) of the computerized CGPs. This paper presents an approach to an easy and auto…	http://dx.doi.org/10.1016/j.asoc.2014.09.045
Hypervascular mediastinal masses: Action points for radiologists	EUROPEAN JOURNAL OF RADIOLOGY	Cabral, Fernanda C.; Trotman-Dickenson, Beatrice; Madan, Rachna	VASCULAR ANOMALIES HEMANGIOMAS; PARATHYROID ADENOMA; CASTLEMAN DISEASE; PART 1; PARAGANGLIOMAS; SPECTRUM; CT	Hypervascular mediastinal masses are a distinct group of rare diseases that include a subset of benign and malignant entities. Characteristic features and known association with syndromes and genetic mutations assist in achieving a diagnosis. Imaging allows an understanding of the vascularity of the lesion and should alert the radiologist and clinician to potential hemorrhagic complications and a…	http://dx.doi.org/10.1016/j.ejrad.2014.11.039
The PDCD4/miR-21 pathway in medullary thyroid carcinoma	HUMAN PATHOLOGY	Pennelli, Gianmaria; Galuppini, Francesca; Barollo, Susi; Cavedon, Elisabetta; Bertazza, Loris; Fassan, Matteo; Guzzardo, Vincenza; Pelizzo, Maria Rosa; Rugge, Massimo; Mian, Caterina	CELL-DEATH 4; TUMOR-SUPPRESSOR PDCD4; DOWN-REGULATION; MIR-21; EXPRESSION; CANCER; PROTEIN; RET; CHEMOSENSITIVITY; OVEREXPRESSION	Programmed cell death 4 (PDCD4) is a tumor suppressor gene involved in tumorogenesis. MicroRNA-21 (miR-21) specifically targets PDCD4, and recent studies suggest that PDCD4 is also regulated by Akt (antiapoptotic regulator within phosphatidylinositol 3-kinase). Medullary thyroid carcinoma (MTC) is a rare neuroendocrine cancer, and disease stage at diagnosis represents the main prognostic indicato…	http://dx.doi.org/10.1016/j.humpath.2014.09.006
A single center retrospective review of hair tourniquet syndrome and a proposed treatment algorithm	JOURNAL OF PEDIATRIC SURGERY	Bean, Jonathan F.; Hebal, Ferdynand; Hunter, Catherine J.	None	Introduction: Hair tourniquet syndrome (HTS) is a rare disorder characterized by a hair becoming tightly wound around an appendage. There is little known about the epidemiology, optimal treatment, or indications for surgical intervention in HTS. We hypothesized that HTS could be readily diagnosed and treated in the pediatric emergency department and we sought out factors predictive of surgical in…	http://dx.doi.org/10.1016/j.jpedsurg.2014.11.041
Successful delivery of adjuvant external beam radiotherapy for ependy-moma in a patient with Ondine's curse	MEDICAL DOSIMETRY	Choi, Mehee; Thoma, Miranda; Tolekidis, George; Byrne, Richard W.; Diaz, Aidnag Z.	None	Ondine's curse is a rare, potentially life-threatening disorder characterized by loss of automatic breathing during sleep and preserved voluntary breathing. It is seldom encountered in the radiotherapy clinic but can pose significant technical challenges and safety concerns in the delivery of a prescribed radiation course. We report a unique case of successful delivery of radiotherapy for ependym…	http://dx.doi.org/10.1016/j.meddos.2015.05.002
Jalili syndrome presenting with situs inversus totalis and keratoconus: the first case in the Indian subcontinent	ORAL SURGERY ORAL MEDICINE ORAL PATHOLOGY ORAL RADIOLOGY	Purwar, Parth; Sareen, Sagar; Bhartiya, Kishlay; Inayatullah, Sayyed Rayyan Sayed; Bansal, Mayank; Chahal, Vikas; Gupta, Sanjiv K.; Dixit, Jaya; Sheel, Vaibhav; Rai, Priya	CONE-ROD DYSTROPHY; AMELOGENESIS IMPERFECTA; MUTATIONS	Jalili syndrome (JS) (MIM#217080) is a rare genetic disorder characterized by the comorbid appearance of coneerod dystrophy (CORD) and amelogenesis imperfecta (AI). JS is an autosomal recessive inherited disorder caused by different mutations, all with a linkage at achromatopsia locus 2 q11 on the metal transporter gene CNNM4. The case report presented here describes JS with distinct phenotypic v…	http://dx.doi.org/10.1016/j.oooo.2015.04.002
Temporal artery biopsy - How can we improve performance?	SURGEON-JOURNAL OF THE ROYAL COLLEGES OF SURGEONS OF EDINBURGH AND IRELAND	McKay, A.; Hussey, K.; Stuart, W. P.	GIANT-CELL ARTERITIS; CORTICOSTEROID TREATMENT	Introduction: Temporal arteritis is a rare systemic disease of undefined aetiology. The British Society for Rheumatology has issued evidence-based guidance in the form of an investigative algorithm, central to which is biopsy of the superficial temporal artery (TA). Currently in Glasgow these patients are being referred to the regional vascular unit. We sought to identify areas where local practi…	http://dx.doi.org/10.1016/j.surge.2013.09.006
Menorrhagia and postpartum haemorrhage in women with rare bleeding disorder	THROMBOSIS RESEARCH	Halimeh, Susan	VON-WILLEBRANDS-DISEASE; PREVALENCE	In women, von Willebrand disease (VWD) is the most common inherited bleeding disorder. Objectively, it is defined as bleeding that lasts for more than seven days or results in the loss of more than 80 mL of blood per menstrual cycle. The prevalence of menorrhagia in a woman with a bleeding disorder ranges from 32 to 100%. Postpartum hemorrhage (PPH) remains one of the leading causes of maternal m…	http://dx.doi.org/10.1016/S0049-3848(15)50438-6
Genetic diagnosis of developmental disorders in the DDD study: a scalable analysis of genome-wide research data	LANCET	Wright, Caroline F.; Fitzgerald, Tomas W.; Jones, Wendy D.; Clayton, Stephen; McRae, Jeremy F.; van Kogelenberg, Margriet; King, Daniel A.; Ambridge, Kirsty; Barrett, Daniel M.; Bayzetinova, Tanya; Bevan, A. Paul; Bragin, Eugene; Chatzimichali, Eleni A.; Gribble, Susan; Jones, Philip; Krishnappa, Netravathi; Mason, Laura E.; Miller, Ray; Morley, Katherine I.; Parthiban, Vijaya; Prigmore, Elena; R…	INCIDENTAL FINDINGS; INTELLECTUAL DISABILITY; UNIPARENTAL DISOMY; EXOME; VARIANTS; SEQUENCE; MUTATIONS	Background Human genome sequencing has transformed our understanding of genomic variation and its relevance to health and disease, and is now starting to enter clinical practice for the diagnosis of rare diseases. The question of whether and how some categories of genomic findings should be shared with individual research participants is currently a topic of international debate, and development …	http://dx.doi.org/10.1016/S0140-6736(14)61705-0
Non-immune Hemolysis: Diagnostic Considerations	SEMINARS IN HEMATOLOGY	Beris, Photis; Picard, Veronique	BODY BETA-THALASSEMIA; PROSTHETIC HEART-VALVES; ELEVATED LIVER-ENZYMES; HEMOGLOBIN-H DISEASE; RED-BLOOD-CELL; THROMBOTIC MICROANGIOPATHY; ALPHA-THALASSEMIA; ANEMIA; PROTEIN; COMPLEMENT	Non-immune hemolytic anemia (NIHA) is characterized by positive routine hemolytic tests but negative anti-human immunoglobulin (Coombs) test. Hereditary non-immune hemolysis includes disorders of erythrocytic enzymes, membrane, hemoglobin (qualitative and quantitative disorders), as well as the rare hereditary forms of thrombotic microangiopathies. Acquired NIHA includes paroxysmal nocturnal hemo…	http://dx.doi.org/10.1053/j.seminhematol.2015.07.005
Human Rights Event Detection from Heterogeneous Social Media Graphs	BIG DATA	Chen, Feng; Neill, Daniel B.	None	Human rights organizations are increasingly monitoring social media for identification, verification, and documentation of human rights violations. Since manual extraction of events from the massive amount of online social network data is difficult and time-consuming, we propose an approach for automated, large-scale discovery and analysis of human rights-related events. We apply our recently dev…	http://dx.doi.org/10.1089/big.2014.0072
CSAX: Characterizing Systematic Anomalies in eXpression Data	JOURNAL OF COMPUTATIONAL BIOLOGY	Noto, Keith; Majidi, Saeed; Edlow, Andrea G.; Wick, Heather C.; Bianchi, Diana W.; Slonim, Donna K.	GENE-EXPRESSION; APOLIPOPROTEIN D; OUTLIER DETECTION; RNA; ACTIVATION; PATTERNS	Methods for translating gene expression signatures into clinically relevant information have typically relied upon having many samples from patients with similar molecular phenotypes. Here, we address the question of what can be done when it is relatively easy to obtain healthy patient samples, but when abnormalities corresponding to disease states may be rare and one-of-a-kind. The associated co…	http://dx.doi.org/10.1089/cmb.2014.0155
Correlation between frequency of non-allelic homologous recombination and homology properties: evidence from homology-mediated CNV mutations in the human genome	HUMAN MOLECULAR GENETICS	Peng, Zhen; Zhou, Weichen; Fu, Wenqing; Du, Renqian; Jin, Li; Zhang, Feng	COPY-NUMBER VARIATION; REPLICATIVE MECHANISMS; SEGMENTAL DUPLICATIONS; GENE AMPLIFICATION; MALE-INFERTILITY; NEURAL-NETWORK; HOT-SPOTS; REARRANGEMENTS; INSTABILITY; POPULATION	Non-allelic homologous recombination (NAHR) is one of the key mechanisms of DNA rearrangement. NAHR occurring between direct homologous repeats can generate genomic copy number variation (CNV) and make significant contributions to both genome evolution and human diseases such as cancer. Intriguingly, previous observations on the rare CNVs at certain genomic disorder loci suggested that NAHR frequ…	http://dx.doi.org/10.1093/hmg/ddu533
Integrating ontologies of rare diseases and radiological diagnosis	JOURNAL OF THE AMERICAN MEDICAL INFORMATICS ASSOCIATION	Kahn, Charles E., Jr.	HUMAN PHENOTYPE ONTOLOGY; MEDICAL LANGUAGE SYSTEM; MENDELIAN-INHERITANCE; TERMINOLOGY; TOOL	Purpose The author sought to integrate an ontology of rare diseases with a large ontological model of radiological diagnosis. Materials and Methods The Orphanet Rare Disease Ontology (ORDO) comprised 6794 rare diseases. The Radiology Gamuts Ontology (RGO) incorporated 16 197 terms and 53 425 causal relations linking disorders to imaging manifestations. Semi-automated string-matching was used to m…	http://dx.doi.org/10.1093/jamia/ocv020
Extensive Invasive Extramammary Paget Disease Evaluated by F-18 FDG PET/CT A Case Report	MEDICINE	Li, Zu-Gui; Qin, Xiao-Jing	F-18-FLUORODEOXYGLUCOSE-POSITRON EMISSION TOMOGRAPHY; HERPES-ZOSTER; METASTASES; LYMPHOMA; MAMMARY	Extramammary Paget disease (EMPD) is a rare cutaneous, intraepithelial adenocarcinoma. Because of its rarity, little is known about the value of fluorodeoxyglucose (FDG) positron emission tomography/computed tomography (PET/CT) in evaluating this disease. Our case report aims to increase current knowledge of FDG PET/CT in EMPD as a noninvasive imaging tool for assessing the extension of the disea…	http://dx.doi.org/10.1097/MD.0000000000000371
Pediatric Homonymous Superior Quadrantanopia in the Presence of Acute Vertebral Artery Dissection	PEDIATRIC EMERGENCY CARE	Sorrentino, Dante; Biehler, Jefry L.; Warman, Roberto	VISUAL-FIELD; CORTEX	Objective Spontaneous dissection of the vertebral artery is a dangerous and often underdiagnosed cause of posterior circulation and occipital lobe stroke in the young. Vertebral artery dissection should be considered in young patients with a history of minor, nontraumatic changes in head position and visual disturbances. Methods Clinical records for this patient were retrospectively reviewed at M…	http://dx.doi.org/10.1097/PEC.0000000000000632
Cheaper faster drug development validated by the repositioning of drugs against neglected tropical diseases	JOURNAL OF THE ROYAL SOCIETY INTERFACE	Williams, Kevin; Bilsland, Elizabeth; Sparkes, Andrew; Aubrey, Wayne; Young, Michael; Soldatova, Larisa N.; De Grave, Kurt; Ramon, Jan; de Clare, Michaela; Sirawaraporn, Worachart; Oliver, Stephen G.; King, Ross D.	DIHYDROFOLATE-REDUCTASE; FUMAGILLIN; RESISTANCE; MALARIA	There is an urgent need to make drug discovery cheaper and faster. This will enable the development of treatments for diseases currently neglected for economic reasons, such as tropical and orphan diseases, and generally increase the supply of new drugs. Here, we report the Robot Scientist 'Eve' designed to make drug discovery more economical. A Robot Scientist is a laboratory automation system t…	http://dx.doi.org/10.1098/rsif.2014.1289
Phenotype-Dependent Coexpression Gene Clusters: Application to Normal and Premature Ageing	IEEE-ACM TRANSACTIONS ON COMPUTATIONAL BIOLOGY AND BIOINFORMATICS	Wang, Kun; Das, Avinash; Xiong, Zheng-Mei; Cao, Kan; Hannenhalli, Sridhar	PROGERIA; MISREGULATION	Hutchinson Gilford progeria syndrome (HGPS) is a rare genetic disease with symptoms of aging at a very early age. Its molecular basis is not entirely clear, although profound gene expression changes have been reported, and there are some known and other presumed overlaps with normal aging process. Identification of genes with aging-or HGPS-associated expression changes is thus an important proble…	http://dx.doi.org/10.1109/TCBB.2014.2359446
Effect of androgen replacement therapy on atherosclerotic risk markers in young-to-middle-aged men with idiopathic hypogonadotropic hypogonadism	CLINICAL ENDOCRINOLOGY	Dogan, Bercem Aycicek; Karakilic, Ersen; Tuna, Mazhar Muslum; Arduc, Ayse; Berker, Dilek; Gueler, Serdar	LOW SERUM TESTOSTERONE; METABOLIC SYNDROME; ENDOTHELIAL FUNCTION; CAROTID ATHEROSCLEROSIS; ENDOGENOUS TESTOSTERONE; CARDIOVASCULAR EVENTS; DEPRIVATION THERAPY; INSULIN-RESISTANCE; OXIDATIVE STRESS; SEX-HORMONES	ObjectiveIdiopathic hypogonadotropic hypogonadism is a rare disorder. This study evaluated the effect of androgen replacement therapy on atherosclerotic risk markers in young-to-middle-aged men with this disorder. Design and methodsForty-three male patients aged 30 (range: 24-39years) who were newly diagnosed with idiopathic hypogonadotropic hypogonadism and 20 age-, sex- and weight-matched contr…	http://dx.doi.org/10.1111/cen.12617
Abnormal auditory pathways in PHOX2B mutation positive congenital central hypoventilation syndrome	BMC NEUROLOGY	Trang, Ha; Zada, Tarif Masri; Heraut, Fawzia	HEART-RATE-VARIABILITY; AUTOMATIC-CONTROL; VENTILATION; PHENOTYPE; RESPONSES; MOTILITY; CHILDREN; FAILURE	Background: Congenital central hypoventilation syndrome (CCHS) is a rare disease characterized by severe central hypoventilation due to abnormal autonomic control of breathing. The PHOX2B gene, mutations of which define the disease, is expressed in a group of nuclei located in brainstem areas. Pathways controlling breathing and auditory pathways traverse very similar anatomic structures. In the p…	http://dx.doi.org/10.1186/s12883-015-0299-z
Diagnosis and treatment of late-onset Pompe disease in the Middle East and North Africa region: consensus recommendations from an expert group	BMC NEUROLOGY	Al Jasmi, Fatma; Al Jumah, Mohammed; Alqarni, Fatimah; Al-Sanna'a, Nouriya; Al-Sharif, Fawziah; Bohlega, Saeed; Cupler, Edward J.; Fathalla, Waseem; Hamdan, Mohamed A.; Makhseed, Nawal; Nafissi, Shahriar; Nilipour, Yalda; Selim, Laila; Shembesh, Nuri; Sunbul, Rawda; Tonekaboni, Seyed Hassan	ACID ALPHA-GLUCOSIDASE; GLYCOGEN-STORAGE-DISEASE; ENZYME REPLACEMENT THERAPY; ALGLUCOSIDASE ALPHA; MALTASE DEFICIENCY; CLINICAL-FEATURES; NATURAL COURSE; MUSCLE; ADULTS; MANAGEMENT	Background: Pompe disease is a rare autosomal recessive disorder caused by a deficiency of the lysosomal enzyme alpha-glucosidase responsible for degrading glycogen. Late-onset Pompe disease has a complex multisystem phenotype characterized by a range of symptoms. Methods: An expert panel from the Middle East and North Africa (MENA) region met to create consensus-based guidelines for the diagnosi…	http://dx.doi.org/10.1186/s12883-015-0412-3
Health-related quality of life in young adults with congenital central hypoventilation syndrome due to PHOX2B mutations: a cross-sectional study	RESPIRATORY RESEARCH	Verkaeren, Emilienne; Brion, Agnes; Hurbault, Amelie; Chenivesse, Cecile; Morelot-Panzini, Capucine; Gonzalez-Bermejo, Jesus; Attali, Valerie; Similowski, Thomas; Straus, Christian	POSITIVE-PRESSURE VENTILATION; HOME MECHANICAL VENTILATION; IMPACT; PHENOTYPE; CHILDREN; ALPHA	Background: Congenital central hypoventilation syndrome (CCHS) is a rare genetic disease due to PHOX2B mutations. CCHS patients suffer from many autonomic disorders, dominated clinically by defective ventilatory automatisms. From birth, the life of CCHS patients depends on ventilatory support during sleep, involving a high burden of care. Whether or not this impairs the quality of life of these p…	http://dx.doi.org/10.1186/s12931-015-0241-3
Leveraging Identity-by-Descent for Accurate Genotype Inference in Family Sequencing Data	PLOS GENETICS	Li, Bingshan; Wei, Qiang; Zhan, Xiaowei; Zhong, Xue; Chen, Wei; Li, Chun; Haines, Jonathan	MULTIPOINT LINKAGE ANALYSIS; WHOLE-GENOME ASSOCIATION; RARE; VARIANTS; COMMON; DISCOVERY; FRAMEWORK; FORMAT	Sequencing family DNA samples provides an attractive alternative to population based designs to identify rare variants associated with human disease due to the enrichment of causal variants in pedigrees. Previous studies showed that genotype calling accuracy can be improved by modeling family relatedness compared to standard calling algorithms. Current family-based variant calling methods use seq…	http://dx.doi.org/10.1371/journal.pgen.1005271
Affected Kindred Analysis of Human X Chromosome Exomes to Identify Novel X-Linked Intellectual Disability Genes	PLOS ONE	Niranjan, Tejasvi S.; Skinner, Cindy; May, Melanie; Turner, Tychele; Rose, Rebecca; Stevenson, Roger; Schwartz, Charles E.; Wang, Tao	FRAGILE-X; RARE VARIANTS; MUTATIONS; FRAMEWORK; CHROMATIN; AUTISM	X-linked Intellectual Disability (XLID) is a group of genetically heterogeneous disorders caused by mutations in genes on the X chromosome. Deleterious mutations in similar to 10% of X chromosome genes are implicated in causing XLID disorders in similar to 50% of known and suspected XLID families. The remaining XLID genes are expected to be rare and even private to individual families. To systema…	http://dx.doi.org/10.1371/journal.pone.0116454
Transcriptional Response of Human Neurospheres to Helper-Dependent CAV-2 Vectors Involves the Modulation of DNA Damage Response, Microtubule and Centromere Gene Groups	PLOS ONE	Piersanti, Stefania; Burla, Romina; Licursi, Valerio; Brito, Catarina; La Torre, Mattia; Alves, Paula M.; Simao, Daniel; Mottini, Carla; Salinas, Sara; Negri, Rodolfo; Tagliafico, Enrico; Kremer, Eric J.; Saggio, Isabella	CANINE ADENOVIRUS TYPE-2; CELLULAR TRANSCRIPTION; RECEPTOR; COMPLEX; COXSACKIEVIRUS; INFECTION; THERAPY; NEURONS	Brain gene transfer using viral vectors will likely become a therapeutic option for several disorders. Helper-dependent (HD) canine adenovirus type 2 vectors (CAV-2) are well suited for this goal. These vectors are poorly immunogenic, efficiently transduce neurons, are retrogradely transported to afferent structures in the brain and lead to long-term transgene expression. CAV-2 vectors are being …	http://dx.doi.org/10.1371/journal.pone.0133607
Diagnostic Support for Selected Paediatric Pulmonary Diseases Using Answer-Pattern Recognition in Questionnaires Based on Combined Data Mining Applications-A Monocentric Observational Pilot Study	PLOS ONE	Rother, Ann-Katrin; Schwerk, Nicolaus; Brinkmann, Folke; Klawonn, Frank; Lechner, Werner; Grigull, Lorenz	PRIMARY CILIARY DYSKINESIA; RESPIRATORY-TRACT INFECTIONS; CYSTIC-FIBROSIS; ADVERSE EVENTS; CHRONIC COUGH; CHILDREN; ASTHMA; CONFIRMATION; MEDICATIONS; MANAGEMENT	Background Clinical symptoms in children with pulmonary diseases are frequently non-specific. Rare diseases such as primary ciliary dyskinesia (PCD), cystic fibrosis (CF) or protracted bacterial bronchitis (PBB) can be easily missed at the general practitioner (GP). Objective To develop and test a questionnaire-based and data mining-supported tool providing diagnostic support for selected pulmona…	http://dx.doi.org/10.1371/journal.pone.0135180
Glucocorticoid replacement therapy in adrenal insufficiency - a challenge to physicians?	ENDOCRINE JOURNAL	Harbeck, Birgit; Brede, Swantje; Witt, Claudia; Suefke, Sven; Lehnert, Hendrik; Haas, Christian	None	Adrenal insufficiency (AI) is a rare disease caused by destruction of the adrenal glands or dysfunction of the pituitary gland or the hypothalamus. Treatment usually requires lifelong replacement therapy with glucocorticoids. Correct use of glucocorticoids and early dose adjustments are essential to cover the increased glucocorticoid demand in stress. Repeated education of patients and their part…	http://dx.doi.org/10.1507/endocrj.EJ14-0612
The incidence of metastatic basal cell carcinoma (mBCC) in Denmark, 1997-2010	EUROPEAN JOURNAL OF DERMATOLOGY	Nguyen-Nielsen, Mary; Wang, Lisa; Pedersen, Lars; Olesen, Anne Braae; Hou, Jeannie; Mackey, Howard; Mccusker, Margaret; Basset-Seguin, Nicole; Fryzek, Jon; Vyberg, Mogens	CIVIL REGISTRATION SYSTEM; OF-THE-LITERATURE; EPIDEMIOLOGY; COHORT; CANCER	Background: Few data exist on the occurrence of metastatic basal cell carcinoma (mBCC). Objective: To identify all cases of mBCC in Denmark over a 14-year period. Methods: We searched the Danish National Patient Registry covering all Danish hospitals, the Danish Cancer Registry, the National Pathology Registry and the Causes of Death Registry during the period 1997 to 2010 for potential cases of …	http://dx.doi.org/10.1684/ejd.2015.2546
Scapular Winging: Evaluation and Treatment AAOS Exhibit Selection	JOURNAL OF BONE AND JOINT SURGERY-AMERICAN VOLUME	Lee, Simon; Savin, David D.; Shah, Neal R.; Bronsnick, Daniel; Goldberg, Benjamin	LONG THORACIC NERVE; PECTORALIS MAJOR TRANSFER; SERRATUS ANTERIOR MUSCLE; SPINAL ACCESSORY NERVE; WINGED-SCAPULA; ISOLATED PARALYSIS; PRESENTING SYMPTOM; LEVATOR SCAPULAE; FOLLOW-UP; INJURY	Scapular winging is a rare, underreported, and debilitating disorder that produces abnormal scapulothoracic kinematics, which can lead to shoulder weakness, decreased range of motion, and substantial pain. Although there are numerous underlying etiologies, injuries to the long thoracic nerve or spinal accessory nerve are the most common, with resultant neuromuscular imbalance in the scapulothorac…	http://dx.doi.org/10.2106/JBJS.O.00727
Use of a claims database to characterize and estimate the incidence rate for Castleman disease	LEUKEMIA & LYMPHOMA	Munshi, Nikhil; Mehra, Maneesha; van de Velde, Helgi; Desai, Avinash; Potluri, Ravi; Vermeulen, Jessica	ANTIBODY; THALIDOMIDE; MANAGEMENT; INFECTION; ANAKINRA; THERAPY; PATIENT	Castleman disease (CD) is a rare lymphoproliferative disorder affecting single (unicentric; UCD) or multiple (multicentric; MCD) lymph nodes. The incidence of this difficult to diagnose disease is poorly understood, as no International Classification of Diseases, Ninth Revision (ICD-9) code is available. This study utilized a unique strategy to estimate its incidence using two commercial claims d…	http://dx.doi.org/10.3109/10428194.2014.953145
Creutzfeldt-Jakob disease: updated diagnostic criteria, treatment algorithm, and the utility of brain biopsy	NEUROSURGICAL FOCUS	Manix, Marc; Kalakoti, Piyush; Henry, Miriam; Thakur, Jai; Menger, Richard; Guthikonda, Bharat; Nanda, Anil	CENTRAL-NERVOUS-SYSTEM; CEREBROSPINAL-FLUID; VARIANT; CJD; CLASSIFICATION; EEG; TRANSMISSION; SUBTYPE	Creutzfeldt-Jakob disease (CJD) is a rare neurodegenerative condition with a rapid disease course and a mortality rate of 100%. Several forms of the disease have been described, and the most common is the sporadic type. The most challenging aspect of this disease is its diagnosis-the gold standard for definitive diagnosis is considered to be histopathological confirmation-but newer tests are prov…	http://dx.doi.org/10.3171/2015.8.FOCUS15328
Robotic gait training improves motor skills and quality of life in hereditary spastic paraplegia	NEUROREHABILITATION	Bertolucci, F.; Di Martino, S.; Orsucci, D.; Ienco, E. Caldarazzo; Siciliano, G.; Rossi, B.; Mancuso, M.; Chisari, C.	CHRONIC STROKE; PARAPARESIS; WALKING; PREVALENCE; MECHANISMS; ORTHOSIS; VALIDITY; ATAXIAS; LOKOMAT; PEOPLE	BACKGROUND: Gait impairment, balance problems and falls have a negative impact on independence in ADL and quality of life of patients affected by Hereditary Spastic Paraplegia (HSP). Since no pharmacological options are available, treatments rely mostly on rehabilitation therapy, although almost no data on this topic exist. Given the demonstrated effectiveness of robotics in improving gait and ba…	http://dx.doi.org/10.3233/NRE-141196
Preliminary analysis using multi-atlas labeling algorithms for tracing longitudinal change	FRONTIERS IN NEUROSCIENCE	Kim, Regina E. Y.; Lourens, Spencer; Long, Jeffrey D.; Paulsen, Jane S.; Johnson, Hans J.	BRAIN VOLUME CHANGES; HUNTINGTONS-DISEASE; MRI; SEGMENTATION; RELIABILITY; ADOLESCENCE; PROGRESSION; FUSION; PREMANIFEST; MODEL	Multicenter longitudinal neuroimaging has great potential to provide efficient and consistent biomarkers for research of neurodegenerative diseases and aging. In rare disease studies it is of primary importance to have a reliable tool that performs consistently for data from many different collection sites to increase study power. A multi-atlas labeling algorithm is a powerful brain image segment…	http://dx.doi.org/10.3389/fnins.2015.00242
GerOSS (German Obstetric Surveillance System) A Project to Improve the Treatment of Obstetric Rare Diseases and Complications Using a Web Based Documentation and Information Platform	METHODS OF INFORMATION IN MEDICINE	Berlage, S.; Gruessner, S.; Lack, N.; Franz, H. B. G.	PREGNANCY; IMPACT	Background: Severe and very rare obstetric complications (e.g. eclampsia, postpartum haemorrhage or uterine rupture), typically culminate in a chaotic, uncontrollable sequence of events. Outcome for mother and child depends on whether doctors and midwives are able to quickly take correct decisions and initiate optimal treatment. Objectives: GerOSS (German Obstetric Surveillance System) aims at ge…	http://dx.doi.org/10.3414/ME14-01-0141
Robotic surgery for rectosigmoid junction tumor with ovarian metastases	JOURNAL OF MINIMAL ACCESS SURGERY	Bedirli, Abdulkadir; Salman, Bulent	COLORECTAL-CANCER; ADENOCARCINOMA; OOPHORECTOMY; INVOLVEMENT; EXPERIENCE	Isolated ovarian metastases from colorectal cancer (CRC) are rare disease presenting in approximately 3% of all patients undergoing colorectal resection. Most reports describe an open approach to the disease, but we report a case isolated ovarian metastases from CRC managed completely by robotic technique. A 54-year-old female, with a family history of CRC, was admitted for rectosigmoid junction …	http://dx.doi.org/10.4103/0972-9941.147720
Sudden thyroid death. A systematic review	ROMANIAN JOURNAL OF LEGAL MEDICINE	Hostiuc, Sorin; Luca, Lacramioara; Iliescu, Diana Bulgaru; Dascalu, Maria-Iuliana; Drima, Eduard; Rentea, Irina; Moldoveanu, Alin; Ceausu, Mihai; Pirici, Daniel	CONGESTIVE-HEART-FAILURE; UNEXPECTED DEATH; GRAVES-DISEASE; HASHIMOTO THYROIDITIS; YOUNG WOMAN; SLEEP-APNEA; HYPOPHYSITIS; DYSFUNCTION; RISK; EXPERIENCE	Sudden death due to thyroid disorders is a rare occurrence in forensic practice. Marked changes of thyroid plasma hormones in short periods of time are known to be life threatening, but they are usually identifiable in patients with known thyroid disorders, and therefore do not comply with the definition of sudden death. In order to properly identify published sudden thyroid death cases we perfor…	http://dx.doi.org/10.4323/rjlm.2015.233
A Stiff Person Case Admitted Phsysical Medicine and Rehabilitation Outpatient Clinic with Low Back Pain	TURKIYE FIZIKSEL TIP VE REHABILITASYON DERGISI-TURKISH JOURNAL OF PHYSICAL MEDICINE AND REHABILITATION	Karaoglan, Belgin; Ote, Seyda; Koseoglu, Ebru; Balevi, Elif	PATHOGENESIS	Stiff-Person Syndrome (SPS) is a rare disorder that is characterized by stiffness and rigidity of the axial, abdominal, and extremity muscles. It is associated with several autoimmune diseases or paraneoplastic conditions. We report a case of SPS with Hashimoto's thyroiditis who complained of low back pain. Her physical examination was remarkable in that her abdominal and axial muscles were firm …	http://dx.doi.org/10.5152/tftrd.2015.57778
Acquired inhibitors of blood coagulation: diagnostic perpective and especial cases	ACTA BIOQUIMICA CLINICA LATINOAMERICANA	Remotti, Lucia; Haydee Grosso, Silvia; Francisco Ingratti, Marcelo; Vera Morandini, Maria Paula; Ines Woods, Adriana; Sanchez-Luceros, Analia; Sara Meschengieser, Susana; Angela Lazzari, Maria; Noemi Blanco, Alicia	FACTOR-VIII INHIBITORS; PARTIAL THROMBOPLASTIN TIME; HEMOPHILIA-A PATIENTS; LUPUS ANTICOAGULANT; FACTOR-IX; ANTIPHOSPHOLIPID ANTIBODIES; CIRCULATING ANTICOAGULANTS; LABORATORY IDENTIFICATION; UPDATE; MANAGEMENT	Acquired inhibitors are rare disorders. They are associated with different clinical behaviours and significant morbi-mortality. Detection is important in order to start treatment urgently. There are either specific inhibitors, which block function, against all coagulation factors, and VWF, or with interference effects, on one or more coagulation pathways. Specific inhibitors are either allo-antib…	http://dx.doi.org/10.1002/ajmg.a.63466
Odontogenic keratocysts in the Basal Cell Nevus (Gorlin-Goltz) Syndrome associated with paresthesia of the lower jaw: case report, retrospective analysis of a representative Czech cohort and recommendations for the early diagnosis of the disease	NEUROENDOCRINOLOGY LETTERS	Hubacek, Milan; Kripnerova, Tereza; Nemcikova, Michaela; Krepelova, Anna; Puchmajerova, Alena; Malikova, Marcela; Havlovicova, Marketa; Cadova, Jana; Kodet, Roman; Macek, Milan, Jr.; Dostalova, Tatjana	CARCINOMA SYNDROME; MUTATION; TUMOR	OBJECTIVES: Identification of early presenting signs of the Basal Cell Nevus (BCNS; synonyme Gorlin-Goltz) syndrome, which is associated with a principal triad of multiple basal cell nevi, jaw odontogenic keratocysts, and skeletal anomalies, in stomatological and neurological practices. Proposal of multidisciplinary diagnostic algorithm comprising other medical specialists, including pathology, i…	http://dx.doi.org/10.1002/ajmg.a.63495
Laboratory Diagnosis and Clinical Profile of Anti-p200 Pemphigoid	JAMA DERMATOLOGY	Meijer, Joost M.; Diercks, Gilles F. H.; Schmidt, Enno; Pas, Hendri H.; Jonkman, Marcel F.	SUBEPIDERMAL BLISTERING DISEASE; EPIDERMOLYSIS-BULLOSA ACQUISITA; VII COLLAGEN; LAMINA-LUCIDA; AUTOANTIBODIES; ANTIGEN; IMMUNOFLUORESCENCE; DIFFERENTIATION; COEXISTENCE; MICROSCOPY	IMPORTANCE Anti-p200 pemphigoid is a rare subepidermal autoimmune blistering disease characterized by autoantibodies against a 200-kDa protein in the basement membrane zone. Anti-p200 pemphigoid is probably often misdiagnosed because of low availability of diagnostic assays and expertise and classified as bullous pemphigoid or epidermolysis bullosa acquisita. OBJECTIVE To clinically characterize …	http://dx.doi.org/10.1001/jamadermatol.2016.1099
Automated, High-throughput, In Vivo Analysis of Visual Function Using the Zebrafish	DEVELOPMENTAL DYNAMICS	Scott, C. Anthony; Marsden, Autumn N.; Slusarski, Diane C.	HUMAN-DISEASE; RETINITIS-PIGMENTOSA; DRUG DISCOVERY; HOMEOBOX GENE; MODEL SYSTEM; BEHAVIOR; DISORDERS; VISION	Background: Modern genomics has enabled the identification of an unprecedented number of genetic variants, which in many cases are extremely rare, associated with blinding disorders. A significant challenge will be determining the pathophysiology of each new variant. The Zebrafish is an excellent model for the study of inherited diseases of the eye. By 5 days post-fertilization (dpf), they have q…	http://dx.doi.org/10.1002/DVDY.24398
Practical aspects of molecular diagnostics in genodermatoses	HAUTARZT	Has, C.; He, Y.	RECESSIVE CONGENITAL ICHTHYOSIS; EPIDERMOLYSIS-BULLOSA; PALMOPLANTAR KERATODERMA; MULTIPLE ALLERGIES; SEVERE DERMATITIS; SKIN FRAGILITY; MUTATION; DISORDERS; PORPHYRIAS; MOSAICISM	Genodermatoses are rare genetic disorders with a broad spectrum of cutaneous and extracutaneous manifestations that have a genetic background. A thorough clinical examination, laboratory workup and morphological analyses of the skin remain crucial for the diagnosis in the era of next generation sequencing (NGS). The diagnostic algorithm depends on the clinical and molecular heterogeneity and shou…	http://dx.doi.org/10.1007/s00105-015-3721-y
IgG4-associated diseases A Local Determination	RADIOLOGE	Kleger, A.; Seufferlein, T.	CONSENSUS DIAGNOSTIC-CRITERIA; AUTOIMMUNE PANCREATITIS; IGG4-RELATED DISEASE; CLINICAL PROFILE; SERUM IGG4; MANAGEMENT; JAPAN	IgG4-related diseases are rare but the incidence is continuously increasing. The pathophysiology is only incompletely understood. Multiorgan involvement correlates with high relapse rates, high serum IgG4 levels and an aggressive disease course, which is why diagnostics and therapy must be carried out rapidly and efficiently according to international guidelines despite all the difficulties. Curr…	http://dx.doi.org/10.1007/s00117-016-0163-1
BCR-ABL-positive acute myeloid leukemia: a new entity? Analysis of clinical and molecular features	ANNALS OF HEMATOLOGY	Neuendorff, Nina Rosa; Burmeister, Thomas; Doerken, Bernd; Westermann, Joerg	ACUTE MYELOMONOCYTIC LEUKEMIA; STEM-CELL TRANSPLANTATION; SECONDARY PHILADELPHIA-CHROMOSOME; ACUTE MYELOBLASTIC-LEUKEMIA; ACUTE MYELOGENOUS LEUKEMIA; MYELODYSPLASTIC SYNDROME; IMATINIB MESYLATE; PH CHROMOSOME; MARROW EOSINOPHILIA; MONOCYTIC LEUKEMIA	BCR-ABL-positive acute myeloid leukemia (AML) is a rare subtype of AML that is now included as a provisional entity in the 2016 revised WHO classification of myeloid malignancies. Since a clear distinction between de novo BCR-ABL+ AML and chronic myeloid leukemia (CML) blast crisis is challenging in many cases, the existence of de novo BCR-ABL+ AML has been a matter of debate for a long time. How…	http://dx.doi.org/10.1007/s00277-016-2721-z
Clinical guides for atypical hemolytic uremic syndrome in Japan	CLINICAL AND EXPERIMENTAL NEPHROLOGY	Kato, Hideki; Nangaku, Masaomi; Hataya, Hiroshi; Sawai, Toshihiro; Ashida, Akira; Fujimaru, Rika; Hidaka, Yoshihiko; Kaname, Shinya; Maruyama, Shoichi; Yasuda, Takashi; Yoshida, Yoko; Ito, Shuichi; Hattori, Motoshi; Miyakawa, Yoshitaka; Fujimura, Yoshihiro; Okada, Hirokazu; Kagami, Shoji	THROMBOTIC THROMBOCYTOPENIC PURPURA; DIAGNOSTIC-CRITERIA; JOINT COMMITTEE; COMPLEMENT; ABNORMALITIES; MICROANGIOPATHY; PANCREATITIS; ECULIZUMAB; DEFICIENCY; NEPHROLOGY	Atypical hemolytic uremic syndrome (aHUS) is a rare disease characterized by the triad of microangiopathic hemolytic anemia, thrombocytopenia, and acute kidney injury. In 2013, we developed diagnostic criteria to enable early diagnosis and timely initiation of appropriate treatment for aHUS. Recent clinical and molecular findings have resulted in several proposed classifications and definitions o…	http://dx.doi.org/10.1007/s10157-016-1276-6
Improving the classification performance of biological imbalanced datasets by swarm optimization algorithms	JOURNAL OF SUPERCOMPUTING	Li, Jinyan; Fong, Simon; Mohammed, Sabah; Fiaidhi, Jinan	None	Classification which is a popular supervised machine learning method has many applications in computational biology, where data samples are automatically categorized into predefined labels with the aid of data mining. Often the training samples contain very few instances of interest (e.g., medical anomalies, rare disease in a population, and unusual syndromes, etc.), but many normal instances. Su…	http://dx.doi.org/10.1007/s11227-015-1541-6
The sunflower cataract in Wilson's disease: pathognomonic sign or rare finding?	ACTA NEUROLOGICA BELGICA	Langwinska-Wosko, Ewa; Litwin, Tomasz; Dziezyc, Karolina; Czlonkowska, Anna	KAYSER-FLEISCHER RING	The presence of Kayser-Fleischer ring in patients with Wilson's disease (WD) is well documented and included in diagnostic algorithms; however, data about the occurrence of the second postulated ophthalmological sign of WD, sunflower cataract (SC), are limited and even conflicting. The aim of our study was to verify the occurrence of SC in WD. From January 2010 to May 2015, 81 consecutive, newly …	http://dx.doi.org/10.1007/s13760-015-0566-1
Understanding and Reducing Ceruloplasmin Overuse with a Decision Support Intervention for Liver Disease Evaluation	AMERICAN JOURNAL OF MEDICINE	Tapper, Elliot B.; Sengupta, Neil; Lai, Michelle; Horowitz, Gary	WILSON-DISEASE; HEALTH-CARE; GUIDELINES; DIAGNOSIS; SYSTEMS; TESTS	BACKGROUND: Over-testing is a source of significant health care costs, both in terms of dollars spent and the false positives generated. Clinicians frequently test patients with elevated liver enzymes (a common problem) for Wilson disease (a rare disease) using a ceruloplasmin level. METHODS: We performed a prospective pre-post study between October 2013 and November 2014. We deployed a pop-up sc…	http://dx.doi.org/10.1016/j.amjmed.2015.07.019
Whole-exome identifies RXRG and TH germline variants in familial isolated prolactinoma	CANCER GENETICS	Melo, Flavia M.; Couto, Patricia P.; Bale, Allen E.; Bastos-Rodrigues, Luciana; Passos, Flavia M.; Lisboa, Raony G. C.; Ng, Jessica M. Y.; Curran, Tom; Dias, Eduardo P.; Friedman, Eitan; De Marco, Luiz	TYROSINE-HYDROXYLASE GENE; TARGETED DISRUPTION; MEN1 GENE; PITUITARY; EXPRESSION; RECEPTOR; DNA; LOCALIZATION; MUTATIONS	Familial isolated pituitary adenoma (FIPA) is a rare genetic disorder. In a subset of FIPA families AIP germline mutations have been reported, but in most FIPA cases the exact genetic defect remains unknown. The present study aimed to determine the genetic basis of FIPA in a Brazilian family. Three siblings presented with isolated prolactin genes. Further mutation screening was performed using wh…	http://dx.doi.org/10.1016/j.cancergen.2016.05.065
Diagnostic Testing in Cystic Fibrosis	CLINICS IN CHEST MEDICINE	Brewington, John; Clancy, J. P.	TRANSMEMBRANE CONDUCTANCE REGULATOR; NASAL POTENTIAL DIFFERENCE; CONGENITAL BILATERAL ABSENCE; CFTR GENE-MUTATIONS; INTESTINAL CURRENT MEASUREMENT; TRYPSIN-INHIBITOR GENE; NATIVE HUMAN COLON; VAS-DEFERENS; IMMUNOREACTIVE TRYPSINOGEN; CHRONIC-PANCREATITIS	Cystic Fibrosis (CF) is a rare, multisystem disease leading to significant morbidity and mortality. CF is caused by defects in the cystic fibrosis transmembrane conductance regulator protein (CFTR), a chloride and bicarbonate transporter. Early diagnosis and access to therapies provides benefits in nutrition, pulmonary health, and cognitive ability. Several screening and diagnostic tests are avai…	http://dx.doi.org/10.1016/j.ccm.2015.10.005
Cholangiocarcinoma: Current opinion on clinical practice diagnostic and therapeutic algorithms A review of the literature and a long-standing experience of a referral center	DIGESTIVE AND LIVER DISEASE	Brandi, Giovanni; Venturia, Michela; Pantaleo, Maria Abbondanza; Ercolani, Giorgio	BILIARY-TRACT CANCER; UNRESECTABLE INTRAHEPATIC CHOLANGIOCARCINOMA; PORTAL-VEIN LIGATION; PRETREATMENT PATHOLOGICAL CONFIRMATION; ENDOSCOPIC ENDOPROSTHESIS INSERTION; FUTURE LIVER REMNANT; PHASE-II TRIAL; HILAR CHOLANGIOCARCINOMA; RADIOFREQUENCY ABLATION; EXTRAHEPATIC CHOLANGIOCARCINOMA	In the oncology landscape, cholangiocarcinoma is a challenging disease in terms of both diagnosis and treatment. Besides anamnesis and clinical examination, a definitive diagnosis of cholangiocarcinoma should be supported by imaging techniques (US, CT, MRI) and invasive investigations (ERC or EUS with brushing and FNA or US or CT-guided biopsy) followed by pathological confirmation. Surgery is th…	http://dx.doi.org/10.1016/j.dld.2015.11.017
The impact of fever/hyperthermia in the diagnosis of Fabry: A retrospective analysis	EUROPEAN JOURNAL OF INTERNAL MEDICINE	Verrecchia, Elena; Zampetti, Anna; Antuzzi, Daniela; Ricci, Roberta; Ferri, Lorenzo; Morrone, Amelia; Feliciani, Claudio; Dagna, Lorenzo; Manna, Raffaele	ALPHA-GALACTOSIDASE; MUTATION ANALYSIS; DISEASE; FEVER; GENE; MANIFESTATIONS; MISDIAGNOSIS	Background: Fabry disease (FD) is an X-linked lysosomal storage disorder caused by a deficiency of alpha-galactosidase A enzyme, which leads to the accumulation of its substrate, the globotriaosylceramide or Gb3, in many organs and tissues. Main clinical manifestations of FD are neuropathic pain, angiokeratomas, proteinuria and renal failure, left ventricular hypertrophy and stroke. Fever is also…	http://dx.doi.org/10.1016/j.ejim.2016.03.015
Congenital nasal pyriform aperture stenosis: Elaboration of a management algorithm from 25 years of experience	INTERNATIONAL JOURNAL OF PEDIATRIC OTORHINOLARYNGOLOGY	Moreddu, E.; Le Treut-Gay, C.; Triglia, J. M.; Nicollas, R.	DIAGNOSIS	Introduction: Congenital nasal pyriform aperture stenosis (CNPAS) is a rare disease presenting with neonatal respiratory distress, often associated with other anomalies. Materials and methods: This study reports the clinical and radiological characteristics of the patients managed in The Department of Pediatric Otolaryngology Head and Neck Surgery of La Timone Children's Hospital in Marseille bet…	http://dx.doi.org/10.1016/j.ijporl.2016.01.011
Cutaneous involvement in multiple myeloma (MM): A case series with clinicopathologic correlation	JOURNAL OF THE AMERICAN ACADEMY OF DERMATOLOGY	Malysz, Jozef; Talamo, Giampaolo; Zhu, Junjia; Clarke, Loren E.; Bayerl, Michael G.; Ali, Liaqat; Helm, Klaus F.; Chung, Catherine G.	MONOCLONAL GAMMOPATHIES; EXTRAMEDULLARY; DISEASE; PLASMACYTOMAS; SPECTRUM	Background: Disease-specific skin lesions are rare in patients with multiple myeloma (MM). Objective: We sought to further characterize the clinical and pathologic features of patients with cutaneous involvement with MM. Methods: We identified 13 patients with cutaneous lesions of MM. Results: Cutaneous lesions consisted of pink, red, and violaceous papules, nodules, and/or plaques that varied in…	http://dx.doi.org/10.1016/j.jaad.2015.12.028
Mutation in IRF2BP2 is responsible for a familial form of common variable immunodeficiency disorder	JOURNAL OF ALLERGY AND CLINICAL IMMUNOLOGY	Keller, Michael D.; Pandey, Rahul; Li, Dong; Glessner, Joseph; Tian, Lifeng; Henrickson, Sarah E.; Chinn, Ivan K.; Monaco-Shawver, Linda; Heimall, Jennifer; Hou, Cuiping; Otieno, Frederick G.; Jyonouchi, Soma; Calabrese, Leonard; van Montfrans, Joris; Orange, Jordan S.; Hakonarson, Hakon	SUPPORT VECTOR MACHINE; IMMUNE-DEFICIENCY; DISEASE; GENE	Background: Genome-wide association studies have shown a pattern of rare copy number variations and single nucleotide polymorphisms in patients with common variable immunodeficiency disorder (CVID), which was recognizable by a support vector machine (SVM) algorithm. However, rare monogenic causes of CVID might lack such a genetic fingerprint. Objective: We sought to identify a unique monogenic ca…	http://dx.doi.org/10.1016/j.jaci.2016.01.018
Stacked ensemble combined with fuzzy matching for biomedical named entity recognition of diseases	JOURNAL OF BIOMEDICAL INFORMATICS	Bhasuran, Balu; Murugesan, Gurusamy; Abdulkadhar, Sabenabanu; Natarajan, Jeyakumar	None	Biomedical Named Entity Recognition (Bio-NER) is the crucial initial step in the information extraction process and a majorly focused research area in biomedical text mining. In the past years, several models and methodologies have been proposed for the recognition of semantic types related to gene, protein, chemical, drug and other biological relevant named entities. In this paper, we implemente…	http://dx.doi.org/10.1016/j.jbi.2016.09.009
Sensitivity analysis of gene ranking methods in phenotype prediction	JOURNAL OF BIOMEDICAL INFORMATICS	deAndres-Galiana, Enrique J.; Fernandez-Martinez, Juan L.; Sonis, Stephen T.	LIPOPROTEIN-LIPASE; PROGNOSTIC-FACTOR; EXPRESSION; CLASSIFICATION; CASPASE-1; MODEL	Introduction: It has become clear that noise generated during the assay and analytical processes has the ability to disrupt accurate interpretation of genomic studies. Not only does such noise impact the scientific validity and costs of studies, but when assessed in the context of clinically translatable indications such as phenotype prediction, it can lead to inaccurate conclusions that could ul…	http://dx.doi.org/10.1016/j.jbi.2016.10.012
Immediate hemodynamic changes after revascularization of complete infrarenal aortic occlusion: A classic issue revisited	MEDICAL HYPOTHESES	Georgakarakos, Efstratios; Argyriou, Christos; Georgiadis, George S.; Ioannou, Christos V.; Lazarides, Miltos K.	PULSE-WAVE VELOCITY; OSCILLOMETRIC ESTIMATION; ARTERIAL STIFFNESS; PRESSURE; AUGMENTATION; FEASIBILITY; REFLECTION; MANAGEMENT; OUTCOMES; DISEASE	Chronic total occlusion of the infrarenal aorta (CTOA) is a rare disease, characterized by severe impairment of limb perfusion. It is advocated that revascularization may improve survival rates, presumably due to improved cardiovascular performance; however no experimental or clinical data exist to identify a clear causative correlation and provide a relevant pathophysiologic background. Therefor…	http://dx.doi.org/10.1016/j.mehy.2015.12.012
Current Update on Interstitial Lung Disease of Infancy: New Classification System, Diagnostic Evaluation, Imaging Algorithms, Imaging Findings, and Prognosis	RADIOLOGIC CLINICS OF NORTH AMERICA	Thacker, Paul G.; Vargas, Sara O.; Fishman, Martha P.; Casey, Alicia M.; Lee, Edward Y.	NEUROENDOCRINE CELL HYPERPLASIA; THIN-SECTION CT; BRONCHOPULMONARY DYSPLASIA; ACINAR DYSPLASIA; YOUNG-CHILDREN; CHEST CT; MUTATIONS; SOCIETY; MRI	Childhood interstitial lung disease represents a rare and heterogeneous group of diseases that can result in significant morbidity and mortality, some leading to death during infancy. CT is the imaging test of choice. Although many CT findings are nonspecific and a definitive diagnosis usually cannot be reached by CT alone, the interpreting radiologist is instrumental in defining disease extent a…	http://dx.doi.org/10.1016/j.rcl.2016.05.012
Bone scintigraphy as cornerstone in the diagnosis of Erdheim-Chester disease	REVISTA ESPANOLA DE MEDICINA NUCLEAR E IMAGEN MOLECULAR	Garcia-Gomez, F. J.; Cambil-Molina, T.; Rios-Martin, J. J.; de la Riva-Perez, P. A.; Calvo-Moron, C.; Castro-Montano, J.	None	The Erdheim-Chester disease (ECD) is an extremely rare form of non-Langerhans cell histiocytosis. The main difficulty for its diagnosis lies in the wide variety of non-specific symptoms and signs that can occur in the disease process, leading, therefore, to there being no clear-cut algorithm as a guide for an optimal biopsy to confirm the diagnosis. An 81-year-old male with history of diabetes in…	http://dx.doi.org/10.1016/j.remn.2015.11.006
A three-tier algorithm for guanidinoacetate methyltransferase (GAMT) deficiency newborn screening	MOLECULAR GENETICS AND METABOLISM	Sinclair, Graham B.; van Karnebeek, Clara D. M.; Ester, Manuel; Boyd, Frances; Nelson, Tanya; Stockler-Ipsiroglu, Sylvia; Vallance, Hilary	CREATINE DEFICIENCIES; RECOMMENDATIONS; GENE	Background: Guanidinoacetate methyltransferase (GAMT) deficiency is a rare disorder of creatine biosynthesis presenting with epilepsy and developmental delay in infancy. Excellent developmental outcomes have been reported for infants treated from birth due to a family history. The BC Newborn Screening Program initiated a 3 year pilot screening study for GAMT deficiency to evaluate the performance…	http://dx.doi.org/10.1016/j.ymgme.2016.05.002
Epidemiological investigations on the potential transmissibility of a rare disease: the case of atypical scrapie in Great Britain	EPIDEMIOLOGY AND INFECTION	Ortiz-Pelaez, A.; Arnold, M. E.; Vidal-Diez, A.	SHEEP; PREVALENCE; ACCUMULATION; GENETICS	Multiple cases of atypical scrapie in the same holding and co-existence with classical scrapie have been reported in Great Britain. A two-stage simulation tool was developed by combining a sampling algorithm and a hierarchical Bayesian model to simulate the number of positive cases of atypical scrapie from: (i) random sampling and (ii) using the actual sampled population in Great Britain, being t…	http://dx.doi.org/10.1017/S0950268816000303
Classical galactosaemia: novel insights in IgG N-glycosylation and N-glycan biosynthesis	EUROPEAN JOURNAL OF HUMAN GENETICS	Maratha, Ashwini; Stockmann, Henning; Coss, Karen P.; Rubio-Gozalbo, M. Estela; Knerr, Ina; Fitzgibbon, Maria; McVeigh, Terri P.; Foley, Patricia; Moss, Catherine; Colhoun, Hugh-Owen; van Erven, Britt; Stephens, Kelly; Doran, Peter; Rudd, Pauline; Treacy, Eileen	SERUM TRANSFERRIN; LACKING COMPLEX; GENE; OLIGOSACCHARIDES; GALACTOSYLATION; DEFICIENCY; TOLERANCE; DISORDER; HYBRID; LIFE	Classical galactosaemia (OMIM # 230400), a rare disorder of carbohydrate metabolism, is caused by a deficient activity of galactose-1-phosphate uridyltransferase (EC 2.7.7.12). The pathophysiology of the long-term complications, mainly cognitive, neurological and female fertility problems remains poorly understood. The lack of validated biomarkers to determine prognosis, monitor disease progressi…	http://dx.doi.org/10.1038/ejhg.2015.254
Management of Hemoptysis: Results of an Algorithm-Based Interdisciplinary Treatment Scheme	ZENTRALBLATT FUR CHIRURGIE	Palade, E.; Guenter, J.; Elze, M.; Wiesemann, S.; Passlick, B.	BRONCHIAL ARTERY EMBOLIZATION; MASSIVE HEMOPTYSIS; LUNG RESECTION; EXPERIENCE; DIAGNOSIS	Introduction: Hemoptysis is a worrying symptom for the majority of patients, is frequently a sign for a severe disease and can develop into a life-threatening situation. Various therapeutic methods and medical specialties can be involved in the management of these patients. Guidelines or evidence-based recommendations on this issue are not available. Based on our long-term experience and consider…	http://dx.doi.org/10.1055/s-0035-1545877
A hierarchical Bayesian approach for combining pharmacokinetic/pharmacodynamic modeling and Phase IIa trial design in orphan drugs: Treating adrenoleukodystrophy with Lorenzo's oil	JOURNAL OF BIOPHARMACEUTICAL STATISTICS	Basu, Cynthia; Ahmed, Mariam A.; Kartha, Reena V.; Brundage, Richard C.; Raymond, Gerald V.; Cloyd, James C.; Carlin, Bradley P.	X-LINKED ADRENOLEUKODYSTROPHY; ACIDS	X-linked adrenoleukodystrophy (X-ALD) is a rare, progressive, and typically fatal neurodegenerative disease. Lorenzo's oil (LO) is one of the few X-ALD treatments available, but little has been done to establish its clinical efficacy or indications for its use. In this article, we analyze data on 116 male asymptomatic pediatric patients who were administered LO. We offer a hierarchical Bayesian s…	http://dx.doi.org/10.1080/10543406.2016.1226326
Prevalence of URAT1 allelic variants in the Roma population	NUCLEOSIDES NUCLEOTIDES & NUCLEIC ACIDS	Stiburkova, Blanka; Gabrikova, Dana; Cepek, Pavel; Simek, Pavel; Kristian, Pavol; Cordoba-Lanus, Elizabeth; Claverie-Martin, Felix	RENAL HYPOURICEMIA; MUTATION; SLC22A12; ORIGINS; GYPSIES	The Roma represents a transnational ethnic group, with a current European population of 8-10 million. The evolutionary process that had the greatest impact on the gene pool of the Roma population is called the founder effect. Renal hypouricemia (RHUC) is a rare heterogenous inherited disorder characterized by impaired renal urate reabsorption. The affected individuals are predisposed to recurrent…	http://dx.doi.org/10.1080/15257770.2016.1168839
HEALER: homomorphic computation of ExAct Logistic rEgRession for secure rare disease variants analysis in GWAS	BIOINFORMATICS	Wang, Shuang; Zhang, Yuchen; Dai, Wenrui; Lauter, Kristin; Kim, Miran; Tang, Yuzhe; Xiong, Hongkai; Jiang, Xiaoqian	PRIVACY; ASSOCIATION; EXOME; GENE	Motivation: Genome-wide association studies (GWAS) have been widely used in discovering the association between genotypes and phenotypes. Human genome data contain valuable but highly sensitive information. Unprotected disclosure of such information might put individual's privacy at risk. It is important to protect human genome data. Exact logistic regression is a bias-reduction method based on a…	http://dx.doi.org/10.1093/bioinformatics/btv563
Disease named entity recognition by combining conditional random fields and bidirectional recurrent neural networks	DATABASE-THE JOURNAL OF BIOLOGICAL DATABASES AND CURATION	Wei, Qikang; Chen, Tao; Xu, Ruifeng; He, Yulan; Gui, Lin	None	The recognition of disease and chemical named entities in scientific articles is a very important subtask in information extraction in the biomedical domain. Due to the diversity and complexity of disease names, the recognition of named entities of diseases is rather tougher than those of chemical names. Although there are some remarkable chemical named entity recognition systems available online…	http://dx.doi.org/10.1093/database/baw140
Cockayne syndrome-derived neurons display reduced synapse density and altered neural network synchrony	HUMAN MOLECULAR GENETICS	Vessoni, Alexandre T.; Herai, Roberto H.; Karpiak, Jerome V.; Leal, Angelica M. S.; Trujillo, Cleber A.; Quinet, Annabel; Agnez Lima, Lucymara F.; Menck, Carlos F. M.; Muotri, Alysson R.	RNA-POLYMERASE-II; B PROTEIN; XERODERMA-PIGMENTOSUM; OXIDATIVE STRESS; PROGENITOR CELLS; MOUSE MODEL; REPAIR; TRANSCRIPTION; CSB; DNA	Cockayne syndrome (CS) is a rare genetic disorder in which 80% of cases are caused by mutations in the Excision Repair Cross-Complementation group 6 gene (ERCC6). The encoded ERCC6 protein is more commonly referred to as Cockayne Syndrome B protein (CSB). Classical symptoms of CS patients include failure to thrive and a severe neuropathology characterized by microcephaly, hypomyelination, calcifi…	http://dx.doi.org/10.1093/hmg/ddw008
Laboratory Diagnosis of Factor XIII Deficiency in Developing Countries: An Iranian Experience	LABORATORY MEDICINE	Dorgalaleh, Akbar; Tabibian, Shadi; Shams, Mahmood; Tavasoli, Behnaz; Gheidishahran, Maryam; Shamsizadeh, Morteza	COAGULATION FACTOR-XIII; CLASSIFICATION; SOUTHEAST	Factor XIII (FXIII) deficiency is an extremely rare bleeding disorder with an approximately 12-times higher than the rest of the world. The International Society for Thrombosis and Hemostasis (ISTH) suggested a standard algorithm for precise diagnosis and classification of FXIII deficiency (FXIIID). However, due to lack of investment in proper equipment and procedures in Iran, almost no part of t…	http://dx.doi.org/10.1093/labmed/lmw021
Frequent MYD88 L265P and CD79B Mutations in Primary Breast Diffuse Large B-Cell Lymphoma	AMERICAN JOURNAL OF SURGICAL PATHOLOGY	Taniguchi, Kohei; Takata, Katsuyoshi; Chuang, Shih-Sung; Miyata-Takata, Tomoko; Sato, Yasuharu; Satou, Akira; Hashimoto, Yuko; Tamura, Maiko; Nagakita, Keina; Ohnishi, Nobuhiko; Noujima-Harada, Mai; Tabata, Tetsuya; Kikuti, Yara Yukie; Maeda, Yoshinobu; Nakamura, Naoya; Tanimoto, Mitsune; Yoshino, Tadashi	ONCOGENIC MYD88; HIGH PREVALENCE; EXPRESSION; SURVIVAL; OUTCOMES; SHOWS	Primary breast diffuse large B-cell lymphoma (PB-DLBCL) is a rare disease comprising < 3% of extranodal lymphomas. It frequently reveals an activated B-cell (ABC)-like phenotype. ABC-like DLBCL was reported to have gain-of-function mutations in MYD88, CD79B, CARD11, and TNFAIP3, resulting in constitutive activation of the NF kappa B pathway. Because of the rare occurrence of PB-DLBCL, the frequen…	http://dx.doi.org/10.1097/PAS.0000000000000592
A multicentre observational study for early diagnosis of Gaucher disease in patients with Splenomegaly and/or Thrombocytopenia	EUROPEAN JOURNAL OF HAEMATOLOGY	Motta, Irene; Filocamo, Mirella; Poggiali, Erika; Stroppiano, Marina; Dragani, Alfredo; Consonni, Dario; Barcellini, Wilma; Gaidano, Gianluca; Facchini, Luca; Specchia, Giorgina; Cappellini, Maria Domenica	HEMATOLOGISTS; GLUCOSIDASE; PHENOTYPE; AWARENESS; NEED	Gaucher disease (GD) is the most common lysosomal disorder resulting from deficient activity of the -glucosidase enzyme that causes accumulation of glucosylceramide in the macrophage-monocyte system. Notably, because of non-specific symptoms and a lack of awareness, patients with GD experience long diagnostic delays. The aim of this study was to apply a diagnostic algorithm to identify GD type 1 …	http://dx.doi.org/10.1111/ejh.12596
An automated real-time method for the detection of patients at risk for malignant hyperthermia	PEDIATRIC ANESTHESIA	Gleich, Stephen J.; Strupp, Kim; Wilder, Robert T.; Kor, Daryl J.; Flick, Randall	INFORMATION-MANAGEMENT SYSTEMS; CLINICAL DECISION-SUPPORT; CELL TRANSFUSION; ANESTHESIA; SUSCEPTIBILITY; ADOPTION; QUALITY; RECORDS	Background: Malignant hyperthermia (MH) is a rare anesthetic pharmacogenetic disorder that can be difficult to detect in its earliest phases. Prompt treatment is known to improve outcomes. The modern anesthesia information management systems (AIMS) collect enormous amounts of data. However, data lack context and are not able to provide real-time guidance. Utilizing our AIMS, we developed the capa…	http://dx.doi.org/10.1111/pan.12954
Clinical guides for atypical hemolytic uremic syndrome in Japan	PEDIATRICS INTERNATIONAL	Kato, Hideki; Nangaku, Masaomi; Hataya, Hiroshi; Sawai, Toshihiro; Ashida, Akira; Fujimaru, Rika; Hidaka, Yoshihiko; Kaname, Shinya; Maruyama, Shoichi; Yasuda, Takashi; Yoshida, Yoko; Ito, Shuichi; Hattori, Motoshi; Miyakawa, Yoshitaka; Fujimura, Yoshihiro; Okada, Hirokazu; Kagami, Shoji	THROMBOTIC THROMBOCYTOPENIC PURPURA; DIAGNOSTIC-CRITERIA; JOINT COMMITTEE; COMPLEMENT; ABNORMALITIES; ECULIZUMAB; MICROANGIOPATHY; PANCREATITIS; DEFICIENCY; NEPHROLOGY	Atypical hemolytic uremic syndrome (aHUS) is a rare disease characterized by the triad of microangiopathic hemolytic anemia, thrombocytopenia, and acute kidney injury. In 2013, we developed diagnostic criteria to enable early diagnosis and timely initiation of appropriate treatment for aHUS. Recent clinical and molecular findings have resulted in several proposed classifications and definitions o…	http://dx.doi.org/10.1111/ped.13044
Characteristics and quantification of vascular changes in macular telangiectasia type 2 on optical coherence tomography angiography	BRITISH JOURNAL OF OPHTHALMOLOGY	Chidambara, Lavanya; Gadde, Santosh G. K.; Yadav, Naresh Kumar; Jayadev, Chaitra; Bhanushali, Devanshi; Appaji, Abhishek M.; Akkali, Mukunda; Khurana, Aruj; Shetty, Rohit	JUXTAFOVEOLAR RETINAL TELANGIECTASIS; LINE	Background Macular telangiectasia type 2 (MacTel 2) is a bilateral idiopathic, rare neurodegenerative disease with alterations in the macular capillary network leading to vision loss and is the most common of three subtypes. Optical coherence tomography angiography (OCTA) is a non-invasive imaging modality which helps understand the complex pathological changes, and images the blood vessels acros…	http://dx.doi.org/10.1136/bjophthalmol-2015-307941
A targeted next-generation sequencing assay for the molecular diagnosis of genetic disorders with orodental involvement	JOURNAL OF MEDICAL GENETICS	Prasad, Megana K.; Geoffroy, Veronique; Vicaire, Serge; Jost, Bernard; Dumas, Michael; Le Gras, Stephanie; Switala, Marzena; Gasse, Barbara; Laugel-Haushalter, Virginie; Paschaki, Marie; Leheup, Bruno; Droz, Dominique; Dalstein, Amelie; Loing, Adeline; Grollemund, Bruno; Muller-Bolla, Michele; Lopez-Cazaux, Serena; Minoux, Maryline; Jung, Sophie; Obry, Frederic; Vogt, Vincent; Davideau, Jean-Luc;…	JUNCTIONAL EPIDERMOLYSIS-BULLOSA; CONE-ROD DYSTROPHY; AMELOGENESIS IMPERFECTA; MISSENSE MUTATION; MUCOPOLYSACCHARIDOSIS IVA; INTELLECTUAL DISABILITY; ISOLATED OLIGODONTIA; FAM20A MUTATIONS; HEARING-LOSS; TOOTH	Background Orodental diseases include several clinically and genetically heterogeneous disorders that can present in isolation or as part of a genetic syndrome. Due to the vast number of genes implicated in these disorders, establishing a molecular diagnosis can be challenging. We aimed to develop a targeted next-generation sequencing (NGS) assay to diagnose mutations and potentially identify nov…	http://dx.doi.org/10.1136/jmedgenet-2015-103302
An Integrative Approach Uncovers Biomarkers that Associate with Clinically Relevant Disease Outcomes in Vulvar Carcinoma	MOLECULAR CANCER RESEARCH	Lavorato-Rocha, Andre M.; Akagi, Erica M.; Maia, Beatriz de Melo; Rodrigues, Iara S.; Silva Botelho, Mayara Caroline; Marchi, Fabio A.; Fernandes, Gabriel; Baiocchi, Glauco; Soares, Fernando A.; Rogatto, Silvia Regina; Sato-Kuwabara, Yukie; Rocha, Rafael M.	SQUAMOUS-CELL CARCINOMA; COMPARATIVE GENOMIC HYBRIDIZATION; PROTEIN BETA-3-SUBUNIT GENE; BREAST-CANCER; C825T POLYMORPHISM; HPV STATUS; EXPRESSION; ABERRATIONS; MARKERS; IDENTIFICATION	Vulvar squamous cell carcinoma (VSCC) is a rare disease that has a high mortality rate (similar to 40%). However, little is known about its molecular signature. Therefore, an integrated genomics approach, based on comparative genome hybridization (aCGH) and genome-wide expression (GWE) array, was performed to identify driver genes in VSCC. To achieve that, DNA and RNA were extracted from frozen V…	http://dx.doi.org/10.1158/1541-7786.MCR-15-0366
Identification of Genetic Defects Underlying FXII Deficiency in Four Unrelated Chinese Patients	ACTA HAEMATOLOGICA	Yang, Lihong; Wang, Yingyu; Zhou, Jianpin; Cheng, Xiaoli; Hao, Xiuping; Xie, Haixiao; Jin, Yanhui; Wang, Mingshan	FACTOR-XII DEFICIENCY; PROTEIN FUNCTION; VARIANTS	Congenital factor XII (FXII) deficiency is a rare autosomal recessive disorder, characterized by a great variability in its clinical manifestations. In this study, we screened for mutations in the F12 gene of 4 unrelated patients with FXII coagulant activity < 10% of that of normal human plasma. To investigate the molecular defects in these FXII-deficient patients, we performed FXII mutation scre…	http://dx.doi.org/10.1159/000444209
Paradoxical physiological responses to propranolol in a Rett syndrome patient: a case report	BMC PEDIATRICS	Santosh, P. J.; Bell, L.; Lievesley, K.; Singh, J.; Fiori, F.	WILD-TYPE MICROGLIA; SUDDEN-DEATH; MOUSE MODEL; MECP2; PATHOLOGY; DNA	Background: Rett Syndrome (RTT), caused by a loss-of-function in the epigenetic modulator: X-linked methyl-CpG binding protein 2 (MeCP2), is a pervasive neurological disorder characterized by compromised brain functions, anxiety, severe mental retardation, language and learning disabilities, repetitive stereotyped hand movements and developmental regression. An imbalance in the sympathetic and th…	http://dx.doi.org/10.1186/s12887-016-0734-3
Diagnostic support for selected neuromuscular diseases using answer-pattern recognition and data mining techniques: a proof of concept multicenter prospective trial	BMC MEDICAL INFORMATICS AND DECISION MAKING	Grigull, Lorenz; Lechner, Werner; Petri, Susanne; Kollewe, Katja; Dengler, Reinhard; Mehmecke, Sandra; Schumacher, Ulrike; Luecke, Thomas; Schneider-Gold, Christiane; Koehler, Cornelia; Guettsches, Anne-Katrin; Kortum, Xiaowei; Klawonn, Frank	ERROR; DELAY	Background: Diagnosis of neuromuscular diseases in primary care is often challenging. Rare diseases such as Pompe disease are easily overlooked by the general practitioner. We therefore aimed to develop a diagnostic support tool using patient-oriented questions and combined data mining algorithms recognizing answer patterns in individuals with selected neuromuscular diseases. A multicenter prospe…	http://dx.doi.org/10.1186/s12911-016-0268-5
Searching for rare diseases in PubMed: a blind comparison of Orphanet expert query and query based on terminological knowledge	BMC MEDICAL INFORMATICS AND DECISION MAKING	Griffon, N.; Schuers, M.; Dhombres, F.; Merabti, T.; Kerdelhue, G.; Rollin, L.; Darmoni, S. J.	None	Background: Despite international initiatives like Orphanet, it remains difficult to find up-to-date information about rare diseases. The aim of this study is to propose an exhaustive set of queries for PubMed based on terminological knowledge and to evaluate it versus the queries based on expertise provided by the most frequently used resource in Europe: Orphanet. Methods: Four rare disease term…	http://dx.doi.org/10.1186/s12911-016-0333-0
Integration of bioinformatics and imaging informatics for identifying rare PSEN1 variants in Alzheimer's disease	BMC MEDICAL GENOMICS	Nho, Kwangsik; Horgusluoglu, Emrin; Kim, Sungeun; Risacher, Shannon L.; Kim, Dokyoon; Foroud, Tatiana; Aisen, Paul S.; Petersen, Ronald C.; Jack, Clifford R., Jr.; Shaw, Leslie M.; Trojanowski, John Q.; Weiner, Michael W.; Green, Robert C.; Toga, Arthur W.; Saykin, Andrew J.	BIOMARKERS; MUTATIONS; DEMENTIA; ATROPHY; RISK	Background: Pathogenic mutations in PSEN1 are known to cause familial early-onset Alzheimer's disease (EOAD) but common variants in PSEN1 have not been found to strongly influence late-onset AD (LOAD). The association of rare variants in PSEN1 with LOAD-related endophenotypes has received little attention. In this study, we performed a rare variant association analysis of PSEN1 with quantitative …	http://dx.doi.org/10.1186/s12920-016-0190-9
Phenotype and natural history in 101 individuals with Pitt-Hopkins syndrome through an internet questionnaire system	ORPHANET JOURNAL OF RARE DISEASES	de Winter, Channa F.; Baas, Melanie; Bijlsma, Emilia K.; van Heukelingen, John; Routledge, Sue; Hennekam, Raoul C. M.	MENTAL-RETARDATION; TRANSCRIPTION FACTOR; CLINICAL SCORE; TCF4; HAPLOINSUFFICIENCY; HYPERVENTILATION; DELINEATION; MUTATIONS	Background: Pitt-Hopkins syndrome (PTHS; MIM# 610954) is a genetically determined entity mainly caused by mutations in TransCription Factor 4 (TCF4). We have developed a new way to collect information on (ultra-) rare disorders through a web-based database which we call 'waihonapedia' (waihona [meaning treasure in Hawaiian] encyclopaedia). Methods: We have built a waihonapedia system in a collabo…	http://dx.doi.org/10.1186/s13023-016-0422-2
Testing Rare-Variant Association without Calling Genotypes Allows for Systematic Differences in Sequencing between Cases and Controls	PLOS GENETICS	Hu, Yi-Juan; Liao, Peizhou; Johnston, H. Richard; Allen, Andrew S.; Satten, Glen A.	None	Next-generation sequencing of DNA provides an unprecedented opportunity to discover rare genetic variants associated with complex diseases and traits. However, the common practice of first calling underlying genotypes and then treating the called values as known is prone to false positive findings, especially when genotyping errors are systematically different between cases and controls. This hap…	http://dx.doi.org/10.1371/journal.pgen.1006040
How Much Overtesting Is Needed to Safely Exclude a Diagnosis? A Different Perspective on Triage Testing Using Bayes' Theorem	PLOS ONE	Sikkens, Jonne J.; Beekman, Djoeke G.; Thijs, Abel; Bossuyt, Patrick M.; Smulders, Yvo M.	SUSPECTED PULMONARY-EMBOLISM; CLINICAL DECISION RULES; D-DIMER; COMPUTED-TOMOGRAPHY; MANAGEMENT; PROBABILITY; COMBINATION; ALGORITHM	Ruling out disease often requires expensive or potentially harmful confirmation testing. For such testing, a less invasive triage test is often used. Intuitively, few negative confirmatory tests suggest success of this approach. However, if negative confirmation tests become too rare, too many disease cases could have been missed. It is therefore important to know how many negative tests are need…	http://dx.doi.org/10.1371/journal.pone.0150891
Metabolic Tumour Burden Measured by 18F-FDG PET/CT Predicts Malignant Transformation in Patients with Neurofibromatosis Type-1	PLOS ONE	Van Der Gucht, Axel; Zehou, Ouidad; Djelbani-Ahmed, Soraya; Valeyrie-Allanore, Laurence; Ortonne, Nicolas; Brugieres, Pierre; Wolkenstein, Pierre; Luciani, Alain; Rahmouni, Alain; Sbidian, Emilie; Itti, Emmanuel	NERVE SHEATH TUMORS; FDG PET; VOLUME; TOMOGRAPHY; GUIDELINES; MANAGEMENT; PHENOTYPE; MORTALITY; DIAGNOSIS; DEATH	Background To investigate the diagnostic and prognostic performances of F-18-FDG PET/CT measures of metabolic tumour burden in patients with neurofibromatosis type-1 (NF1), suspect of malignant transformation. Methods This retrospective study included 49 patients (15-60 years old, 30 women) with a diagnosis of NF1, followed in our Reference Centre for Rare Neuromuscular Diseases, who presented cl…	http://dx.doi.org/10.1371/journal.pone.0151809
A Comprehensive Analysis of Choroideremia: From Genetic Characterization to Clinical Practice	PLOS ONE	Sanchez-Alcudia, Rocio; Garcia-Hoyos, Maria; Angel Lopez-Martinez, Miguel; Sanchez-Bolivar, Noelia; Zurita, Olga; Gimenez, Ascension; Villaverde, Cristina; Rodrigues-Jacy da Silva, Luciana; Corton, Marta; Perez-Carro, Raquel; Torriano, Simona; Kalatzis, Vasiliki; Rivolta, Carlo; Avila-Fernandez, Almudena; Lorda, Isabel; Trujillo-Tiebas, Maria J.; Garcia-Sandoval, Blanca; Isabel Lopez-Molina, Mari…	RAB GERANYLGERANYL TRANSFERASE; COMPONENT-A; MUTATIONS; FAMILIES; EXOME	Choroideremia (CHM) is a rare X-linked disease leading to progressive retinal degeneration resulting in blindness. The disorder is caused by mutations in the CHM gene encoding REP-1 protein, an essential component of the Rab geranylgeranyltransferase (GGTase) complex. In the present study, we evaluated a multi-technique analysis algorithm to describe the mutational spectrum identified in a large …	http://dx.doi.org/10.1371/journal.pone.0151943
Addressing Loss of Efficiency Due to Misclassification Error in Enriched Clinical Trials for the Evaluation of Targeted Therapies Based on the Cox Proportional Hazards Model	PLOS ONE	Tsai, Chen-An; Lee, Kuan-Ting; Liu, Jen-pei	DESIGN; REGRESSION; INFERENCE	A key feature of precision medicine is that it takes individual variability at the genetic or molecular level into account in determining the best treatment for patients diagnosed with diseases detected by recently developed novel biotechnologies. The enrichment design is an efficient design that enrolls only the patients testing positive for specific molecular targets and randomly assigns them f…	http://dx.doi.org/10.1371/journal.pone.0153525
The side effects of translational omics: overtesting, overdiagnosis, overtreatment	CLINICAL CHEMISTRY AND LABORATORY MEDICINE	Diamandis, Eleftherios P.; Li, Michelle	PROSTATE-CANCER MORTALITY; MEDICINE; MAMMOGRAPHY; DIAGNOSIS	High-throughput technologies such as next-generation genomics, transcriptomics and proteomics are capable of generating massive amounts of data quickly, and at relatively low costs. It is tempting to use this data for various medical applications including preclinical disease detection and for prediction of disease predisposition. Pilot projects, initiated by various research groups and Google, a…	http://dx.doi.org/10.1515/cclm-2015-0762
FEATURES OF DIAGNOSTICS OF BERNARD-SOULIER SYNDROME	GEMATOLOGIYA I TRANSFUZIOLOGIYA	Kumskova, M. A.; Yastrubinetskayc, O., I; Likhachyova, E. A.; Vasiliev, S. A.; Dvirnyk, V. N.; Konyashina, N., I; Al-Radi, L. S.; Moiseeva, T. N.; Zozulya, N., I	PLATELET DISORDERS; GPIB-BETA	Bernard Soulier syndrome (BSS) is the rare platelet disorder. It is caused by the deficiency or defect of the glycoprotein (GP) lb-IX-V complex on the surface of platelets - the main receptor for von Willebrand factor (vWF). Binding of vWF with GP lb-IX-V complex initiates primary hemostasis and provides platelets adhesion at the site of the injured blood vessel. Dissociation of plasma, vascular …	http://dx.doi.org/10.18821/0234-5730-2016-61-4-217-221
Gene panel sequencing improves the diagnostic work-up of patients with idiopathic erythrocytosis and identifies new mutations	HAEMATOLOGICA	Camps, Carme; Petousi, Nayia; Bento, Celeste; Cario, Holger; Copley, Richard R.; McMullin, Mary Frances; van Wijk, Richard; Ratcliffe, Peter J.; Robbins, Peter A.; Taylor, Jenny C.	HIGH OXYGEN-AFFINITY; JAK2 EXON-12 MUTATIONS; HIPPEL-LINDAU-DISEASE; CONGENITAL ERYTHROCYTOSIS; TUMOR-SUPPRESSOR; VHL GENE; POLYCYTHEMIA; CLASSIFICATION; PHENOTYPE; LNK	Erythrocytosis is a rare disorder characterized by increased red cell mass and elevated hemoglobin concentration and hematocrit. Several genetic variants have been identified as causes for erythrocytosis in genes belonging to different pathways including oxygen sensing, erythropoiesis and oxygen transport. However, despite clinical investigation and screening for these mutations, the cause of dis…	http://dx.doi.org/10.3324/haematol.2016.144063
Mild Camurati-Engelamann disease presenting with exophthalmos as the first and only manifestation: A case report	MOLECULAR MEDICINE REPORTS	Jiajue, Ruizhi; Wu, Bo; Jiang, Yan; Wang, Ou; Li, Mei; Xing, Xiaoping; Xia, Weibo	PROGRESSIVE DIAPHYSEAL DYSPLASIA; TRANSFORMING-GROWTH-FACTOR; LATENCY-ASSOCIATED PEPTIDE; DOMAIN-SPECIFIC MUTATIONS; ENGELMANN-DISEASE; TGF-BETA-1; BONE; FAMILY; BETA; GROWTH-FACTOR-BETA-1	Camurati-Engelmann disease (CED; MIM 131300), or progressive diaphyseal dysplasia, is a rare autosomal dominant bone disease, which is caused by mutations in the transforming growth factor-1 (TGF1) gene on chromosome 19q13.1-13.3. Extremely variable penetrance has been reported to be associated with CED, the most common features of which are limb pain, waddling gait and muscle weakness. The prese…	http://dx.doi.org/10.3892/mmr.2016.5548
Application of advanced molecular technology in the diagnosis and management of genetic disorders in South Africa	SAMJ SOUTH AFRICAN MEDICAL JOURNAL	Kotze, M. J.	FAMILIAL HYPERCHOLESTEROLEMIA; CARDIOVASCULAR-DISEASE; POPULATION; MUTATIONS; PHENOTYPE	Background. Genetic testing has evolved from a niche speciality for diagnosis of rare disorders and carrier screening to subtyping of complex medical conditions for targeted treatment. Genes causing monogenic disorders are well characterised, but risk management of multifactorial and polygenic disorders guided from the genetic background remains a challenge. Objective. This study describes the us…	http://dx.doi.org/10.7196/SAMJ.2016.v106i6.11012
Computer-assisted initial diagnosis of rare diseases	PEERJ	Alves, Rui; Pinol, Marc; Vilaplana, Jordi; Teixido, Ivan; Cruz, Joaquim; Comas, Jorge; Vilaprinyo, Ester; Sorribas, Albert; Solsona, Francesc	INFORMATION-SYSTEMS; HEALTH INFORMATION; ORPHANET; WEB	Introduction. Most documented rare diseases have genetic origin. Because of their low individual frequency, an initial diagnosis based on phenotypic symptoms is not always easy, as practitioners might never have been exposed to patients suffering from the relevant disease. It is thus important to develop tools that facilitate symptom-based initial diagnosis of rare diseases by clinicians. In this…	http://dx.doi.org/10.7717/peerj.2211
Bladder Leiomyoma	JCPSP-JOURNAL OF THE COLLEGE OF PHYSICIANS AND SURGEONS PAKISTAN	Caliskan, Selahattin; Sungur, Mustafa	URINARY-BLADDER	Leiomyoma of the bladder is a very rare disorder that accounts for 0.43% of all bladder neoplasms. Although the pathophysiology of the bladder leiomyoma is unknown, there are some theories in it. The patients can be asymptomatic; and clinical symptoms, when present, are associated with the tumor size and location. Imaging techniques such as ultrasonography, intravenous urography, computed tomogra…	http://dx.doi.org/10.1002/rcs.1876
Independent adjudicator assessments of platelet refractoriness and rFVIIa efficacy in bleeding episodes and surgeries from the multinational Glanzmann's thrombasthenia registry	AMERICAN JOURNAL OF HEMATOLOGY	Recht, Michael; Rajpurkar, Madhvi; Chitlur, Meera; d'Oiron, Roseline; Zotz, Rainer; Di Minno, Giovanni; Cooper, David L.; Poon, Man-Chiu	RECOMBINANT FACTOR-VIIA; ACTIVATED FACTOR-VII; OUTCOMES	Glanzmann's thrombasthenia (GT) is a rare congenital bleeding disorder associated with decreased platelet aggregation due to qualitative/quantitative deficiencies of the fibrinogen receptor. Severe bleeding episodes and perioperative bleeding are typically managed with platelet transfusions, although patients can develop anti-platelet antibodies or experience clinical refractoriness. The GT Regis…	http://dx.doi.org/10.1002/ajh.24741
A comprehensive global genotype-phenotype database for rare diseases	MOLECULAR GENETICS & GENOMIC MEDICINE	Trujillano, Daniel; Oprea, Gabriela-Elena; Schmitz, Yvonne; Bertoli-Avella, Aida M.; Abou Jamra, Rami; Rolfs, Arndt	SEQUENCE VARIANTS; CATALOG; GLDC	BackgroundThe ability to discover genetic variants in a patient runs far ahead of the ability to interpret them. Databases with accurate descriptions of the causal relationship between the variants and the phenotype are valuable since these are critical tools in clinical genetic diagnostics. Here, we introduce a comprehensive and global genotype-phenotype database focusing on rare diseases. Metho…	http://dx.doi.org/10.1002/mgg3.262
Identifying rare diseases using electronic medical records: the example of allergic bronchopulmonary aspergillosis	PHARMACOEPIDEMIOLOGY AND DRUG SAFETY	Maguire, Andrew; Johnson, Michelle E.; Denning, David W.; Ferreira, Germano L. C.; Cassidy, Adrian	PERIOD PREVALENCE; MYCOSIS; ASTHMA	PurposeThe purpose of the study is to evaluate whether primary care electronic medical records (EMRs) from patients with severe asthma can be used to identify allergic bronchopulmonary aspergillosis (ABPA) cases. MethodsThis cross-sectional feasibility study was conducted in adults with active and severe asthma registered with the Clinical Practice Research Datalink. A set of keywords flagged ter…	http://dx.doi.org/10.1002/pds.4204
Forecasting rare disease outbreaks from open source indicators	STATISTICAL ANALYSIS AND DATA MINING	Rekatsinas, Theodoros; Ghosh, Saurav; Mekaru, Sumiko R.; Nsoesie, Elaine O.; Brownstein, John S.; Getoor, Lise; Ramakrishnan, Naren	CLASSIFICATION	Background: Rapidly increasing volumes of news feeds from diverse data sources, such as online newspapers, Twitter, and online blogs, are proving to be extremely valuable resources in helping to anticipate, detect, and forecast outbreaks of rare diseases. The goal of this paper is to develop techniques that can effectively forecast the emergence and progression of rare infectious diseases by comb…	http://dx.doi.org/10.1002/sam.11337
Newborn Screening for Hereditary Tyrosinemia Type I in Quebec: Update	HEREDITARY TYROSINEMIA: PATHOGENESIS, SCREENING AND MANAGEMENT	Giguere, Yves; Berthier, Marie-Therese	FUMARYLACETOACETATE HYDROLASE GENE; POPULATION; MUTATION	Hereditary tyrosinemia type I (HTI) is a rare autosomal recessive disorder caused by a fumarylacetoacetate hydrolase (FAH) deficiency. If untreated, its acute form is characterized by hepatic failure, renal dysfunction and neurological crisis, and may lead to death. Due to a genetic founder effect in the French-Canadian population, the prevalence of HTI is increased in the province of Quebec (1/1…	http://dx.doi.org/10.1007/978-3-319-55780-9_13
Preparing Data at the Source to Foster Interoperability across Rare Disease Resources	RARE DISEASES EPIDEMIOLOGY: UPDATE AND OVERVIEW, 2ND EDITION	Roos, Marco; Lopez Martin, Estrella; Wilkinson, Mark D.	GENE DISCOVERY; ONTOLOGY; PLATFORM; BIOINFORMATICS; WEB	The ability to combine heterogeneous data distributed across the globe is critically important to boost research on rare diseases, but it presents a number of methodological, representational and automation challenges. In this scenario, biomedical ontologies are of critical importance for enabling computers to aid in information retrieval and analysis across data collections. This chapter present…	http://dx.doi.org/10.1007/978-3-319-67144-4_9
Acute liver failure	MEDIZINISCHE KLINIK-INTENSIVMEDIZIN UND NOTFALLMEDIZIN	Koch, A.; Trautwein, C.; Tacke, F.	RANDOMIZED CONTROLLED-TRIAL; ALBUMIN DIALYSIS; GERMANY; DISEASE	Acute liver failure (ALF) is a rare, but life-threatening disease that is characterized by the acute onset of jaundice, coagulopathy, and hepatic encephalopathy (HE) in patients without pre-existing liver disease. Main causes in Germany are drug toxicity, acetaminophen overdose, and viral hepatitis (A, B, E). For the initial assessment of patients with ALF and the diagnostic algorithm, the early …	http://dx.doi.org/10.1007/s00063-017-0282-0
Sarcoidosis Dermatological view of a rare multisystemdisease	HAUTARZT	Giner, T.; Benoit, S.; Kneitz, H.; Goebeler, M.	GENOME-WIDE SEARCH; CUTANEOUS SARCOIDOSIS; THERAPY; EPIDEMIOLOGY; EFFICACY; SAFETY; GENES	Sarcoidosis is a rare multisystem inflammatory disease of largely unknown etiology. While pulmonary sarcoidosis is the most abundant organ manifestation, involvement of the skin that occurs in up to 30% of patients is the most common extrapulmonary presentation of the disease. Dermatologists therefore play an important role not only for establishing the diagnosis and delineating it from potential…	http://dx.doi.org/10.1007/s00105-017-4005-5
Chronic Inflammatory Bowel Disease and Immunodeficiency Disorders Clinical Presentations and Diagnostic Options	MONATSSCHRIFT KINDERHEILKUNDE	Schwerd, T.; Uhlig, H. H.	X-LINKED INHIBITOR; IMMUNE DYSREGULATION; GENETIC RISK; POLYENDOCRINOPATHY; ASSOCIATION; ENTEROPATHY; DEFICIENCY; MANAGEMENT; VARIANTS; FEATURES	Inflammatory bowel disease (IBD) is a polygenic disorder with two major subtypes Crohn's disease and ulcerative colitis. Genetic defects that cause primary immunodeficiencies (PID) or intestinal epithelial defects are increasingly recognized as monogenic causes of IBD or IBD-like intestinal inflammation. This article provides an overview about monogenic IBD, clinical presentations of patients and…	http://dx.doi.org/10.1007/s00112-017-0393-y
Management of patellar problems in skeletally mature patients with nail-patella syndrome	KNEE SURGERY SPORTS TRAUMATOLOGY ARTHROSCOPY	Louboutin, Lucie; Wascher, Daniel; Neyret, Philippe	PRENATAL-DIAGNOSIS; FAMILY	Nail-patella syndrome (NPS) or hereditary onychoosteodysplasia is a rare autosomal dominant disease, characterized by a tetrad of findings, which include fingernail abnormalities, hypoplasia of the patellae, radial head dislocation and prominent iliac horns. Most of the literature on the treatment of patellar problems in NPS concerns paediatric patients, and there is no standard treatment algorit…	http://dx.doi.org/10.1007/s00167-016-4044-y
Inflammatory myopathies	ZEITSCHRIFT FUR RHEUMATOLOGIE	Maurer, Britta	MYOSITIS MIMICS; DERMATOMYOSITIS; POLYMYOSITIS; DISEASE; ADULT	Inflammatory myopathies comprise heterogeneous, often multisystemic autoimmune diseases with muscle involvement as a common feature. The prognosis largely depends on a timely diagnosis and initiation of therapy. Given the complexity of these rare diseases, when an inflammatory myopathy is suspected patients should be referred to an expert center with established algorithms for the diagnostic work…	http://dx.doi.org/10.1007/s00393-016-0233-9
High-content drug screening for rare diseases	JOURNAL OF INHERITED METABOLIC DISEASE	Bellomo, F.; Medina, D. L.; De Leo, E.; Panarella, A.; Emma, F.	TARGET DECONVOLUTION; DISCOVERY; TOXICITY	Per definition, rare diseases affect only a small number of subjects within a given population. Taken together however, they represent a considerable medical burden, which remains poorly addressed in terms of treatment. Compared to other diseases, obstacles to the development of therapies for rare diseases include less extensive physiopathology knowledge, limited number of patients to test treatm…	http://dx.doi.org/10.1007/s10545-017-0055-1
Novel SPG20 mutation in an extended family with Troyer syndrome	METABOLIC BRAIN DISEASE	Bizzari, S.; Hamzeh, A. R.; Nair, P.; Mohamed, M.; Saif, F.; Aithala, G.; Al-Ali, M. T.; Bastaki, F.	HEREDITARY SPASTIC PARAPLEGIAS; SPARTIN; PROTEIN	Troyer Syndrome (TRS) is a rare autosomal recessive complicated spastic paraplegia disorder characterized by various neurological and musculoskeletal manifestations. Pathogenicity stems from mutations in SPG20 which encodes Spartin, a multifunctional protein that is thought to be essential for neuron viability. Here we report on the clinical and molecular characterization of TRS in five patients …	http://dx.doi.org/10.1007/s11011-017-0104-3
Recommendations for the inclusion of Fabry disease as a rare febrile condition in existing algorithms for fever of unknown origin	INTERNAL AND EMERGENCY MEDICINE	Manna, Raffaele; Cauda, Roberto; Feriozzi, Sandro; Gambaro, Giovanni; Gasbarrini, Antonio; Lacombe, Didier; Livneh, Avi; Martini, Alberto; Ozdogan, Huri; Pisani, Antonio; Riccio, Eleonora; Verrecchia, Elena; Dagna, Lorenzo	DIAGNOSIS; RECURRENT	Fever of unknown origin (FUO) is a rather rare clinical syndrome representing a major diagnostic challenge. The occurrence of more than three febrile attacks with fever-free intervals of variable duration during 6 months of observation has recently been proposed as a subcategory of FUO, Recurrent FUO (RFUO). A substantial number of patients with RFUO have auto-inflammatory genetic fevers, but man…	http://dx.doi.org/10.1007/s11739-017-1704-y
Unusual late presentation of metastatic extrathoracic thymoma to gastrohepatic lymph node treated by surgical resection	GENERAL THORACIC AND CARDIOVASCULAR SURGERY	Bille, Andrea; Sachidananda, Sandeep; Moreira, Andre L.; Rizk, Nabil P.	None	In advanced stages, thymic tumors tend to spread locally. Distant metastatic disease is rare. We present the first report of single metastatic abdominal lymph node in a 37-year-old female patient and 5 years after an extrapleural pneumonectomy for stage IV thymoma followed by radiotherapy with no other evidence of abdominal disease successfully treated by robotic surgical resection.	http://dx.doi.org/10.1007/s11748-015-0604-1
Expression Data Analysis for the Identification of Potential Biomarker of Pregnancy Associated Breast Cancer	PATHOLOGY & ONCOLOGY RESEARCH	Thanmalagan, Raja Rajeswary; Naorem, Leimarembi Devi; Venkatesan, Amouda	MEDIATED PROTEASOMAL DEGRADATION; GENES; SIGNATURES; PHOSPHORYLATION; DISRUPTION; RECEPTORS; APOPTOSIS; DATABASES; ESTROGEN; KINASE	Breast cancer affects every 1 of 3000 pregnant women or in the first post-partum year is referred as Pregnancy Associated Breast Cancer (PABC) in mid 30s. Even-though rare disease, classified under hormone receptor negative status which metastasis quickly to other parts by extra cellular matrix degradation. Hence it is important to find an optimal treatment option for a PABC patient. Also additio…	http://dx.doi.org/10.1007/s12253-016-0133-y
Evaluating the Calling Performance of a Rare Disease NGS Panel for Single Nucleotide and Copy Number Variants	MOLECULAR DIAGNOSIS & THERAPY	Cacheiro, P.; Ordonez-Ugalde, A.; Quintans, B.; Pineiro-Hermida, S.; Amigo, J.; Garcia-Murias, M.; Pascual-Pascual, S. I.; Grandas, F.; Arpa, J.; Carracedo, A.; Sobrido, M. J.	EXOME; PIPELINES; GENOME; VALIDATION; IDENTIFICATION; CONCORDANCE; DISCOVERY; DIAGNOSIS; FRAMEWORK	Introduction Variant detection protocols for clinical next-generation sequencing (NGS) need application-specific optimization. Our aim was to analyze the performance of single nucleotide variant (SNV) and copy number (CNV) detection programs on an NGS panel for a rare disease. Methods Thirty genes were sequenced in 83 patients with hereditary spastic paraplegia. The variant calls obtained with Li…	http://dx.doi.org/10.1007/s40291-017-0268-x
A Fast Association Test for Identifying Pathogenic Variants Involved in Rare Diseases	AMERICAN JOURNAL OF HUMAN GENETICS	Greene, Daniel; Richardson, Sylvia; Turro, Ernest	INHERITED THROMBOCYTOPENIA; MUTATIONS; MACROTHROMBOCYTOPENIA; ANKRD26; RISK; GENE; FORM; DNA	We present a rapid and powerful inference procedure for identifying loci associated with rare hereditary disorders using Bayesian model comparison. Under a baseline model, disease risk is fixed across all individuals in a study. Under an association model, disease risk depends on a latent bipartition of rare variants into pathogenic and non-pathogenic variants, the number of pathogenic alleles th…	http://dx.doi.org/10.1016/j.ajhg.2017.05.015
Idiopathic granulomatous mastitis: A diagnostic and therapeutic challenge	AMERICAN JOURNAL OF SURGERY	Freeman, C. M.; Xia, B. T.; Wilson, G. C.; Lewis, J. D.; Khan, S.; Lee, S. J.; Lower, E. E.; Edwards, M. J.; Shaughnessy, E. A.	LOBULAR MASTITIS; MANAGEMENT; DISEASE; METHOTREXATE; SARCOIDOSIS; BREAST	Background: Idiopathic granulomatous mastitis is a rare benign breast disease of women of reproductive age. It usually presents as a painful mass. Since the etiology is unclear, directed diagnosis and management is lacking. Methods: This is a retrospective chart review of 14 patients, over twelve years (2004-2016), identified through query of pathology findings. Results: Two asymptomatic patients…	http://dx.doi.org/10.1016/j.amjsurg.2017.07.002
Experiential phenomenology of cluster headache	ANNALES MEDICO-PSYCHOLOGIQUES	Bourvis, Nadege; Vion-Dury, Jean	None	Objectives. - Cluster headache (CH) is a rare disease (1 to 3/1000), predominant in men (sex ratio: four men/one woman) and characterized by frequent very painful paroxystic attacks occurring sometimes eight times by day. CH is a disease without lesion and impairs the quality of life of patients. Attacks occur only on the same hemiface and can last from 15 minutes to 3 hours. The pain is particul…	http://dx.doi.org/10.1016/j.amp.2015.06.004
Spanish patients with central hypoventilation syndrome included in the European Registry. The 2015 data	ANALES DE PEDIATRIA	Teresa, Maria Angeles Garcia; Abal, Raquel Porto; Torres, Silvia Rodriguez; Urabayen, Diego Garcia; Martinez, Silvia Garcia; Trang, Ha; Barros, Angel Campos	ONSET CENTRAL HYPOVENTILATION; POSITIVE-PRESSURE VENTILATION; HYPOTHALAMIC DYSFUNCTION; AUTOMATIC-CONTROL; ONDINES-CURSE; PHOX2B GENE; CHILDREN; MUTATIONS; PHENOTYPE; FAILURE	Introduction: Congenital Central Hypoventilation Syndrome (CCHS) is a very rare genetic disease. In 2012 the European Central Hypoventilation Syndrome (EuCHS) Consortium created an online patient registry in order to improve care. Aim: To determine the characteristics and outcomes of Spanish patients with CCHS, and detect clinical areas for improvement. Materials and method: An assessment was mad…	http://dx.doi.org/10.1016/j.anpedi.2016.05.008
A case of rare primary cystic-type squamous cell carcinoma of the breast that could be preoperatively diagnosed	ASIAN JOURNAL OF SURGERY	Takahashi, Keiichi; Wakasa, Tomoko; Shintaku, Masayuki	None	Primary squamous cell carcinoma of the breast (SCCB) is a rare disease, with a worldwide incidence <0.1%. In many cases, it is clinically characterized by rapid growth. Cyst formation due to central necrosis of the tumor accompanies its growth of the tumor in approximately 60-80% of all cases. Furthermore, it is considered difficult to diagnose SCCB solely on the basis of findings from diagnostic…	http://dx.doi.org/10.1016/j.asjsur.2015.01.009
Diagnostic algorithm for familial chylomicronemia syndrome	ATHEROSCLEROSIS SUPPLEMENTS	Stroes, Erik; Moulin, Philippe; Parhofer, Klaus G.; Rebours, Vinciane; Lohr, J-Matthias; Averna, Maurizio	LIPOPROTEIN-LIPASE; ACUTE-PANCREATITIS; HYPERTRIGLYCERIDEMIC PANCREATITIS; DEFICIENCY; HYPERLIPOPROTEINEMIA; CLASSIFICATION; MANAGEMENT; VARIANTS; BINDING; DOMAIN	Background: Familial chylomicronemia syndrome (FCS) is a rare genetic disease that leads to severe hypertriglyceridemia often associated with recurrent episodes of pancreatitis. The recognition and correct diagnosis of the disease is challenging due to its rarity, and to the lack of specificity of signs and symptoms. Lipid experts, endocrinologists, gastroenterologists, pancreatologists, and gene…	http://dx.doi.org/10.1016/j.atherosclerosissup.2016.10.002
WDR73 missense mutation causes infantile onset intellectual disability and cerebellar hypoplasia in a consanguineous family	CLINICA CHIMICA ACTA	Jiang, Chen; Gai, Nan; Zou, Yongyi; Zheng, Yu; Ma, Ruiyu; Wei, Xianda; Liang, Desheng; Wu, Lingqian	GALLOWAY-MOWAT SYNDROME; READ ALIGNMENT; GENE; ASSOCIATION; SPECTRUM; PROTEIN; WDR62	Galloway-Mowat syndrome (GMS) is a very rare autosomal-recessive disorder characterized by nephrotic syndrome associated with microcephaly, and various central nervous system abnormalities, mostly cerebral hypoplasia or cerebellar atrophy, intellectual disability and neural-migration defects. WDR73 is the only gene known to cause GMS, and has never been implicated in other disease. Here we presen…	http://dx.doi.org/10.1016/j.cca.2016.10.029
Cost-Effective Flow Cytometry Testing Strategies	CLINICS IN LABORATORY MEDICINE	Leith, Catherine P.	INTERNATIONAL CONSENSUS RECOMMENDATIONS; CHRONIC LYMPHOPROLIFERATIVE DISORDERS; BONE-MARROW; IMMUNOPHENOTYPIC ANALYSIS; HEMATOLYMPHOID NEOPLASIA; SPECIMENS; UTILITY; SAMPLES; COUNT	Cost-effective flow cytometry (FC) requires development of FC panels focused to common diagnoses and strategies to identify cases in which limited FC testing is sufficient. Focused panels include sufficient antibodies to identify common diseases and appropriate analysis strategies to identify rare diseases that need additional FC testing. Strategies to limit FC testing include the use of algorith…	http://dx.doi.org/10.1016/j.cll.2017.07.012
EEG epochs with less alpha rhythm improve discrimination of mild Alzheimer's	COMPUTER METHODS AND PROGRAMS IN BIOMEDICINE	Kanda, Paulo A. M.; Oliveira, Eliezyer F.; Fraga, Francisco J.	COGNITIVE IMPAIRMENT; QUANTITATIVE EEG; NEURAL-NETWORK; DISEASE; DIAGNOSIS; DEMENTIA; BRAIN; OSCILLATIONS; POTENTIALS; THALAMUS	Background and objective: Eyes-closed-awake electroencephalogram (EEG) is a useful tool in the diagnosis of Alzheimer's. However, there is eyes-closed-awake EEG with dominant or rare alpha rhythm. In this paper, we show that random selection of EEG epochs disregarding the alpha rhythm will lead to bias concerning EEG-based Alzheimer's Disease diagnosis. Methods: We compared EEG epochs with more t…	http://dx.doi.org/10.1016/j.cmpb.2016.09.023
Reducing diagnostic turnaround times of exome sequencing for families requiring timely diagnoses	EUROPEAN JOURNAL OF MEDICAL GENETICS	Bourchany, Aurelie; Thauvin-Robinet, Christel; Lehalle, Daphne; Bruel, Ange-Line; Masurel-Paulet, Alice; Jean, Nolwenn; Nambot, Sophie; Willems, Marjorie; Lambert, Laetitia; El Chehadeh-Djebbar, Salima; Schaefer, Elise; Jaquette, Aurelia; St-Onge, Judith; Jouan, Thibaud; Chevarin, Martin; Callier, Patrick; Mosca-Boidron, Anne-Laure; Laurent, Nicole; Lefebvre, Mathilde; Huet, Frederic; Houcinat, N…	MENDELIAN DISORDERS; ATRX GENE; MUTATIONS; NR5A1; RARE	Background and objective: Whole-exome sequencing (WES) has now entered medical practice with powerful applications in the diagnosis of rare Mendelian disorders. Although the usefulness and cost-effectiveness of WES have been widely demonstrated, it is essential to reduce the diagnostic turnaround time to make WES a first-line procedure. Since 2011, the automation of laboratory procedures and adva…	http://dx.doi.org/10.1016/j.ejmg.2017.08.011
Towards a privacy preserving cohort discovery framework for clinical research networks	JOURNAL OF BIOMEDICAL INFORMATICS	Yuan, Jiawei; Malin, Bradley; Modave, Francois; Guo, Yi; Hogan, William R.; Shenkman, Elizabeth; Bian, Jiang	PCORNET; CANCER	Background: The last few years have witnessed an increasing number of clinical research networks (CRNs) focused on building large collections of data from electronic health records (EHRs), claims, and patient-reported outcomes (PROs). Many of these CRNs provide a service for the discovery of research cohorts with various health conditions, which is especially useful for rare diseases. Background:…	http://dx.doi.org/10.1016/j.jbi.2016.12.008
Finding patients using similarity measures in a rare diseases-oriented clinical data warehouse: Dr. Warehouse and the needle in the needle stack	JOURNAL OF BIOMEDICAL INFORMATICS	Garcelon, Nicolas; Neuraz, Antoine; Benoit, Vincent; Salomon, Remi; Kracker, Sven; Suarez, Felipe; Bahi-Buisson, Nadia; Hadj-Rabia, Small; Fischer, Alain; Munnich, Arnold; Burgun, Anita	VECTOR-SPACE MODEL; MUTATIONS; CLASSIFICATION; RETRIEVAL; GENE	Objective: In the context of rare diseases, it may be helpful to detect patients with similar medical histories, diagnoses and outcomes from a large number of cases with automated methods. To reduce the time to find new cases, we developed a method to find similar patients given an index case leveraging data from the electronic health records. Materials and methods: We used the clinical data ware…	http://dx.doi.org/10.1016/j.jbi.2017.07.016
A Functional Genomic Meta-Analysis of Clinical Trials in Systemic Sclerosis: Toward Precision Medicine and Combination Therapy	JOURNAL OF INVESTIGATIVE DERMATOLOGY	Taroni, Jaclyn N.; Martyanov, Viktor; Mahoney, J. Matthew; Whitfield, Michael L.	GENE-EXPRESSION SIGNATURES; MOLECULAR SIGNATURES; SKIN-DISEASE; BIOMARKER; DATABASE; SUBSETS; UPDATE	Systemic sclerosis is an orphan, systemic autoimmune disease with no FDA-approved treatments. Its heterogeneity and rarity often result in underpowered clinical trials making the analysis and interpretation of associated molecular data challenging. We performed a meta-analysis of gene expression data from skin biopsies of patients with systemic sclerosis treated with five therapies: mycophenolate…	http://dx.doi.org/10.1016/j.jid.2016.12.007
A national snapshot of the surgical management of deep infiltrating endometriosis of the rectum and colon in France in 2015: A multicenter series of 1135 cases	JOURNAL OF GYNECOLOGY OBSTETRICS AND HUMAN REPRODUCTION	Roman, H.	QUALITY-OF-LIFE; COLORECTAL RESECTION; ASSISTED LAPAROSCOPY; SURGERY; BOWEL; COMPLICATIONS; FEASIBILITY; PREGNANCY; SYMPTOMS; NODULES	Objective. - To perform a survey on the characteristics of the surgical management of patients with deep infiltrating endometriosis of the rectum and the sigmoid colon (DIERS) in France in 2015. Method. - Case-series study enrolling patients with DIERS involving muscularis, submucosa or mucosa, operated on from January 1st to December 31st 2015, in 56 healthcare facilities in France. Surgeons fil…	http://dx.doi.org/10.1016/j.jogoh.2016.09.004
A Computable Phenotype Improves Cohort Ascertainment in a Pediatric Pulmonary Hypertension Registry	JOURNAL OF PEDIATRICS	Geva, Alon; Gronsbell, Jessica L.; Cai, Tianxi; Cai, Tianrun; Murphy, Shawn N.; Lyons, Jessica C.; Heinz, Michelle M.; Natter, Marc D.; Patibandla, Nandan; Bickel, Jonathan; Mullen, Mary P.; Mandl, Kenneth D.	ELECTRONIC HEALTH RECORDS; MANAGEMENT; DISCOVERY	Objectives To compare registry and electronic health record (EHR) data mining approaches for cohort ascertainment in patients with pediatric pulmonary hypertension (PH) in an effort to overcome some of the limitations of registry enrollment alone in identifying patients with particular disease phenotypes. Study design This study was a single-center retrospective analysis of EHR and registry data …	http://dx.doi.org/10.1016/j.jpeds.2017.05.037
Outcomes of laparoscopic Kasai portoenterostomy for biliary atresia: A systematic review	JOURNAL OF PEDIATRIC SURGERY	Hussain, Mohammed Hassan; Alizai, Naved; Patel, Bijendra	EXPERIENCE; CHILDREN; SURGERY	Aims: Biliary atresia (BA) is a rare disease for which mainstay of treatment consists of open Kasai portoenterostomy. The aim of this review was to assess the outcomes of laparoscopic Kasai portoenterostomy, which offers potential benefits of minimally invasive surgery. Outcomes identified were postoperative cholangitis rates, incidence of adhesions at subsequent liver transplantation, native liv…	http://dx.doi.org/10.1016/j.jpedsurg.2016.11.022
Proteomic-based research strategy identified laminin subunit alpha 2 as a potential urinary-specific biomarker for the medullary sponge kidney disease	KIDNEY INTERNATIONAL	Fabris, Antonia; Bruschi, Maurizio; Santucci, Laura; Candiano, Giovanni; Granata, Simona; Dalla Gassa, Alessandra; Antonucci, Nadia; Petretto, Andrea; Ghiggeri, Gian Marco; Gambaro, Giovanni; Lupo, Antonio; Zaza, Gianluigi	CELL-PROLIFERATION; GROWTH-FACTORS; PROTEOGLYCAN; ASSOCIATION; GLYPICAN-1; EXPRESSION; MUTATION; CANCER	Medullary sponge kidney (MSK) disease, a rare kidney malformation featuring recurrent renal stones and nephrocalcinosis, continues to be diagnosed using expensive and time-consuming clinical/instrumental tests (mainly urography). Currently, no molecular diagnostic biomarkers are available. To identify such we employed a proteomic-based research strategy utilizing urine from 22 patients with MSK a…	http://dx.doi.org/10.1016/j.kint.2016.09.035
Myophosphorylase (PYGM) mutations determined by next generation sequencing in a cohort from Turkey with McArdle disease	NEUROMUSCULAR DISORDERS	Inal-Gultekin, Guldal; Toptas-Hekimoglu, Bahar; Gormez, Zeliha; Gelisin, Ozlem; Durmus, Hacer; Erguner, Bekir; Demirci, Huseyin; Sagiroglu, Mahmut S.; Parman, Yesim; Deymeer, Feza; Yilmaz-Aydogan, Hulya; Pence, Sadrettin; Bekircan-Kurt, Can Ebru; Tan, Ersin; Erdem-Ozdamar, Sevim; Ustek, Duran; Giger, Urs; Ozturk, Oguz; Serdaroglu-Oflazer, Piraye	NONSENSE MUTATION; MOLECULAR CHARACTERIZATION; MUSCULAR-DYSTROPHY; GENETIC-ANALYSIS; DEFICIENCY; DIAGNOSIS; POLYMORPHISMS; HETEROGENEITY; DISCOVERY; FEATURES	This study aimed to identify PYGM mutations in patients with McArdle disease from Turkey by next generation sequencing (NGS). Genomic DNA was extracted from the blood of the McArdle patients (n = 67) and unrelated healthy volunteers (n = 53). The PYGM gene was sequenced with NGS and the observed mutations were validated by direct Sanger sequencing. A diagnostic algorithm was developed for patient…	http://dx.doi.org/10.1016/j.nmd.2017.06.004
Newborn screening for hyperargininemia due to arginase 1 deficiency	MOLECULAR GENETICS AND METABOLISM	Therrell, Bradford L.; Currier, Robert; Lapidus, David; Grimm, Meredith; Cederbaum, Stephen D.	COMMITTEE REPORT; HEALTH; PANEL	Hyperargininemia caused by Arginase 1 deficiency is a rare disorder of the urea cycle that can be diagnosed by elevation of arginine in newborn screening blood spots when analyzed by tandem mass spectrometry. Hyperargininemia is currently included as a secondary target on the U.S. Recommended Uniform Screening Panel, which directly influences state-based newborn screening. Because of the apparent…	http://dx.doi.org/10.1016/j.ymgme.2017.06.003
Insights from early experience of a Rare Disease Genomic Medicine Multidisciplinary Team: a qualitative study	EUROPEAN JOURNAL OF HUMAN GENETICS	Ormondroyd, Elizabeth; Mackley, Michael P.; Blair, Edward; Craft, Jude; Knight, Julian C.; Taylor, John; Taylor, Jenny C.; Wilkie, Andrew O. M.; Watkins, Hugh	CLINICAL GENOME; EXOME; RECOMMENDATIONS; IDENTIFICATION; DISCOVERY	Whole-exome/whole-genome sequencing (WES/WGS) has the potential to enhance genetic diagnosis of rare disease, and is increasingly becoming part of routine clinical care in mainstream medicine. Effective translation will require ongoing efforts in a number of areas including: selection of appropriate patients, provision of effective consent, pre-and post-test genetic counselling, improving variant…	http://dx.doi.org/10.1038/ejhg.2017.37
An artificial intelligence platform for the multihospital collaborative management of congenital cataracts	NATURE BIOMEDICAL ENGINEERING	Long, Erping; Lin, Haotian; Liu, Zhenzhen; Wu, Xiaohang; Wang, Liming; Jiang, Jiewei; An, Yingying; Lin, Zhuoling; Li, Xiaoyan; Chen, Jingjing; Li, Jing; Cao, Qianzhong; Wang, Dongni; Liu, Xiyang; Chen, Weirong; Liu, Yizhi	RARE DISEASES	Using artificial intelligence (AI) to prevent and treat diseases is an ultimate goal in computational medicine. Although AI has been developed for screening and assisted decision-making in disease prevention and management, it has not yet been validated for systematic application in the clinic. In the context of rare diseases, the main strategy has been to build specialized care centres; however,…	http://dx.doi.org/10.1038/s41551-016-0024
Imbalance-Aware Machine Learning for Predicting Rare and Common Disease-Associated Non-Coding Variants	SCIENTIFIC REPORTS	Schubach, Max; Re, Matteo; Robinson, Peter N.; Valentini, Giorgio	REGULATORY VARIANTS; FRAMEWORK	Disease and trait-associated variants represent a tiny minority of all known genetic variation, and therefore there is necessarily an imbalance between the small set of available disease-associated and the much larger set of non-deleterious genomic variation, especially in non-coding regulatory regions of human genome. Machine Learning (ML) methods for predicting disease-associated non-coding var…	http://dx.doi.org/10.1038/s41598-017-03011-5
Genome characterization of two bile-isolated Vibrio fluvialis strains: an insight into pathogenicity and bile salt adaption	SCIENTIFIC REPORTS	Zheng, Beiwen; Jiang, Xiawei; Cheng, Hong; Guo, Lihua; Zhang, Jing; Xu, Hao; Yu, Xiao; Huang, Chen; Ji, Jinru; Ying, Chaoqun; Feng, Youjun; Xiao, Yonghong; Li, Lanjuan	CONJUGATIVE ELEMENTS; RESISTANCE; CHOLERAE; PROTEIN; ALGORITHM; BACTERIA; SEQUENCE; DATABASE	Vibrio fluvialis is recognized as an emerging pathogen. However, not much is known about the mechanism of its pathogenesis, and its adaptation to a special niche such as the gall bladder. Here we describe two V. fluvialis strains that cause acute cholecystitis. It is noteworthy that both strains were susceptible to all antibiotics tested, which is in contrast to previous studies, suggesting subst…	http://dx.doi.org/10.1038/s41598-017-12304-8
Castleman's Disease - A Case Series of a Rare Lymphoproliferative Disease	LARYNGO-RHINO-OTOLOGIE	Riepl, Ricarda; Hoffmann, Thomas Karl; Greve, Jens	LYMPH-NODE HYPERPLASIA; DOUBLE-BLIND; SILTUXIMAB; MANAGEMENT; PATIENT	Objective Castleman's disease is a very rare and potentially severe lymphoproliferative disorder. First sign may be cervical lymphadenitis, requiring sufficient support in diagnosis and therapy by an ENT specialist. Based on a case series the current manuscript gives an overview of the symptoms, the course of disease and the therapy options. Material and methods Patients with the first diagnosis …	http://dx.doi.org/10.1055/s-0043-102058
Prekallikrein deficiency in a 15-year-old boy with Meniere's disease: a case report	ACTA CLINICA BELGICA	Criel, M.; Declau, F.; Schuermans, C.; Elst, K. Ver; Vermeiren, S.; Weekx, S.; Lemmens, J.	None	Congenital prekallikrein deficiency is a rare disorder in which there is an in vitro clotting defect despite absence of bleeding or thrombotic tendency. In this report, a 15-year-old boy with an unexpected markedly prolonged activated partial thrombin time, a normal prothrombin time, and without personal nor familial history of bleeding or thrombosis is presented. Laboratory investigation reveale…	http://dx.doi.org/10.1080/17843286.2016.1227907
A likelihood ratio-based method to predict exact pedigrees for complex families from next-generation sequencing data	BIOINFORMATICS	Heinrich, Verena; Kamphans, Tom; Mundlos, Stefan; Robinson, Peter N.; Krawitz, Peter M.	NATURAL-POPULATIONS; RECONSTRUCTION; FRAMEWORK; INFERENCE	Motivation: Next generation sequencing technology considerably changed the way we screen for pathogenic mutations in rare Mendelian disorders. However, the identification of the disease-causing mutation amongst thousands of variants of partly unknown relevance is still challenging and efficient techniques that reduce the genomic search space play a decisive role. Often segregation- or linkage ana…	http://dx.doi.org/10.1093/bioinformatics/btw550
Tagging SNP-set selection with maximum information based on linkage disequilibrium structure in genome-wide association studies	BIOINFORMATICS	Wang, Shudong; He, Sicheng; Yuan, Fayou; Zhu, Xinjie	COMMON DISEASES; ALGORITHM; POLYMORPHISMS; GENES	Motivation: Effective tagging single-nucleotide polymorphism (SNP)-set selection is crucial to SNP-set analysis in genome-wide association studies (GWAS). Most of the existing tagging SNPset selection methods cannot make full use of the information hidden in common or rare variants associated diseases. It is noticed that some SNPs have overlapping genetic information owing to linkage disequilibri…	http://dx.doi.org/10.1093/bioinformatics/btx151
Integrative clustering of multi-level omics data for disease subtype discovery using sequential double regularization	BIOSTATISTICS	Kim, Sunghwan; Oesterreich, Steffi; Kim, Seyoung; Park, Yongseok; Tseng, George C.	BREAST; PREDICTION; REGRESSION; SHRINKAGE; NUMBER; JOINT; SET	With the rapid advances in technologies of microarray and massively parallel sequencing, data of multiple omics sources from a large patient cohort are now frequently seen in many consortium studies. Effective multi-level omics data integration has brought new statistical challenges. One important biological objective of such integrative analysis is to cluster patients in order to identify clinic…	http://dx.doi.org/10.1093/biostatistics/kxw039
The Human Phenotype Ontology in 2017	NUCLEIC ACIDS RESEARCH	Koehler, Sebastian; Vasilevsky, Nicole A.; Engelstad, Mark; Foster, Erin; McMurry, Julie; Ayme, Segolene; Baynam, Gareth; Bello, Susan M.; Boerkoel, Cornelius F.; Boycott, Kym M.; Brudno, Michael; Buske, Orion J.; Chinnery, Patrick F.; Cipriani, Valentina; Connell, Laureen E.; Dawkins, Hugh J. S.; DeMare, Laura E.; Devereau, Andrew D.; de Vries, Bert B. A.; Firth, Helen V.; Freson, Kathleen; Gree…	DISEASE-GENE-DISCOVERY; GENOME-WIDE ASSOCIATION; RARE-DISEASE; DEVELOPMENTAL DISORDERS; PLATELET DISORDERS; MODEL ORGANISM; EPILEPTIC ENCEPHALOPATHY; VARIANT PRIORITIZATION; MATCHMAKER EXCHANGE; CANDIDATE GENES	Deep phenotyping has been defined as the precise and comprehensive analysis of phenotypic abnormalities in which the individual components of the phenotype are observed and described. The three components of the Human Phenotype Ontology (HPO; www.human-phenotype-ontology.org) project are the phenotype vocabulary, disease-phenotype annotations and the algorithms that operate on these. These compon…	http://dx.doi.org/10.1093/nar/gkw1039
Clinical experience and diagnostic algorithm of vulval Crohn's disease	EUROPEAN JOURNAL OF GASTROENTEROLOGY & HEPATOLOGY	Boxhoorn, Lotte; Stoof, Tom J.; de Meij, Tim; Hoentjen, Frank; Oldenburg, Bas; Bouma, Gerd; Lowenberg, Mark; van Bodegraven, Adriaan A.; de Boer, Nanne K. H.	INFLIXIMAB	Background and aim Vulval Crohn's disease (VCD) is a rare extraintestinal cutaneous manifestation of Crohn's disease. No consensus on the diagnostic workup and therapeutic management of this condition has been provided in the current literature. Patients and methods Retrospective, multicentre descriptive case series of female patients diagnosed and treated with VCD. By chart review, data on initi…	http://dx.doi.org/10.1097/MEG.0000000000000879
Bosco: Boosting Corrections for Genome-Wide Association Studies With Imbalanced Samples	IEEE TRANSACTIONS ON NANOBIOSCIENCE	Bao, Feng; Deng, Yue; Zhao, Yanyu; Suo, Jinli; Dai, Qionghai	MISSING HERITABILITY; SUSCEPTIBILITY; VARIANTS; DISEASE; TRAITS; COMMON; PLCE1; 10Q23	In genome-wide association studies (GWAS), the acquired sequential data may exhibit imbalance structure: abundant control vs. limited case samples. Such sample imbalance issue is particularly serious when investigating rare diseases or common diseases on rare populations. Conventional GWAS methods may suffer from severe statistic biases to the major group, leading to power losses in uncovering tr…	http://dx.doi.org/10.1109/TNB.2017.2660498
Hierarchical group testing for multiple infections	BIOMETRICS	Hou, Peijie; Tebbs, Joshua M.; Bilder, Christopher R.; McMahan, Christopher S.	HETEROGENEOUS POPULATIONS; NEISSERIA-GONORRHOEAE; CHLAMYDIA-TRACHOMATIS; POOLING SERA; HBV DNA; ALGORITHMS; RNA; MODELS; ERROR	Group testing, where individuals are tested initially in pools, is widely used to screen a large number of individuals for rare diseases. Triggered by the recent development of assays that detect multiple infections at once, screening programs now involve testing individuals in pools for multiple infections simultaneously. Tebbs, McMahan, and Bilder (2013, Biometrics) recently evaluated the perfo…	http://dx.doi.org/10.1111/biom.12589
Integrative genetic risk prediction using non-parametric empirical Bayes classification	BIOMETRICS	Zhao, Sihai Dave	GENOME-WIDE ASSOCIATION; HIGH-DIMENSIONAL CLASSIFICATION; INCREASES ACCURACY; COMMON; SUSCEPTIBILITY; SCHIZOPHRENIA; ARCHITECTURE; METAANALYSIS; DISORDER; VARIANT	Genetic risk prediction is an important component of individualized medicine, but prediction accuracies remain low for many complex diseases. A fundamental limitation is the sample sizes of the studies on which the prediction algorithms are trained. One way to increase the effective sample size is to integrate information from previously existing studies. However, it can be difficult to find exis…	http://dx.doi.org/10.1111/biom.12619
S1 guidelines for the diagnosis and treatment of ichthyoses - update	JOURNAL DER DEUTSCHEN DERMATOLOGISCHEN GESELLSCHAFT	Oji, Vinzenz; Preil, Marie-Luise; Kleinow, Barbara; Wehr, Geske; Fischer, Judith; Hennies, Hans Christian; Hausser, Ingrid; Breitkreutz, Dirk; Aufenvenne, Karin; Stieler, Karola; Tantcheva-Poor, Illiana; Weidinger, Stefan; Emmert, Steffen; Hamm, Henning; Perusquia-Ortiz, Ana Maria; Zaraeva, Irina; Diem, Anja; Giehl, Kathrin; Foelster-Holst, Regina; Kiekbusch, Kirstin; Hoeger, Peter; Ott, Hagen; T…	CONGENITAL ICHTHYOSIS; DOUBLE-BLIND; DISORDERS; CHILDREN; SKIN; MANAGEMENT; THERAPIES; RETINOIDS; GLYCEROL	Ichthyoses are a group of rare genetic skin disorders that pose numerous clinical challenges, in particular with respect to the correct diagnosis and appropriate management. The present update of the German ichthyosis guidelines addresses recent diagnostic advances that have resulted in the Soreze consensus classification. In this context, we provide an updated diagnostic algorithm, taking into a…	http://dx.doi.org/10.1111/ddg.13340
Diagnostic criteria for cryopyrin-associated periodic syndrome (CAPS)	ANNALS OF THE RHEUMATIC DISEASES	Kuemmerle-Deschner, Jasmin B.; Ozen, Seza; Tyrrell, Pascal N.; Kone-Paut, Isabelle; Goldbach-Mansky, Raphaela; Lachmann, Helen; Blank, Norbert; Hoffman, Hal M.; Weissbarth-Riedel, Elisabeth; Hugle, Boris; Kallinich, Tilmann; Gattorno, Marco; Gul, Ahmet; Ter Haar, Nienke; Oswald, Marlen; Dedeoglu, Fatma; Cantarini, Luca; Benseler, Susanne M.	CLASSIFICATION CRITERIA; AUTOINFLAMMATORY DISEASES; RECOMMENDATIONS	Cryopyrin-associated periodic syndrome (CAPS) is a rare, heterogeneous disease entity associated with NLRP3 gene mutations and increased interleukin-1 (IL-1) secretion. Early diagnosis and rapid initiation of IL-1 inhibition prevent organ damage. The aim of the study was to develop and validate diagnostic criteria for CAPS. An innovative process was followed including interdisciplinary team build…	http://dx.doi.org/10.1136/annrheumdis-2016-209686
SLC13A5 is the second gene associated with Kohlschutter-Tonz syndrome	JOURNAL OF MEDICAL GENETICS	Schossig, Anna; Bloch-Zupan, Agnes; Lussi, Adrian; Wolf, Nicole I.; Raskin, Salmo; Cohen, Monika; Giuliano, Fabienne; Jurgens, Julie; Krabichler, Birgit; Koolen, David A.; Sobreira, Nara Lygia de Macena; Maurer, Elisabeth; Muller-Bolla, Michele; Penzien, Johann; Zschocke, Johannes; Kapferer-Seebacher, Ines	DNA-SEQUENCING DATA; AMELOGENESIS-IMPERFECTA; YELLOW TEETH; EPILEPTIC ENCEPHALOPATHY; ENAMEL HYPOPLASIA; TOOTH DEVELOPMENT; LINKAGE ANALYSIS; MUTATIONS; DEMENTIA; ROGDI	Background Kohlschutter-Tonz syndrome (KTZS) is a rare autosomal-recessive disease characterised by epileptic encephalopathy, intellectual disability and amelogenesis imperfecta (AI). It is frequently caused by biallelic mutations in ROGDI. Here, we report on individuals with ROGDI-negative KTZS carrying biallelic SLC13A5 mutations. Methods In the present cohort study, nine individuals from four …	http://dx.doi.org/10.1136/jmedgenet-2016-103988
Wiedemann-Steiner Syndrome With 2 Novel KMT2A Mutations: Variable Severity in Psychomotor Development and Musculoskeletal Manifestation	JOURNAL OF CHILD NEUROLOGY	Ko, Jung Min; Cho, Jae So; Yoo, Yongjin; Seo, Jieun; Choi, Murim; Chae, Jong-Hee; Lee, Hye-Ran; Cho, Tae-Joon	MLL; DIAGNOSIS; VARIANTS	Wiedemann-Steiner syndrome is a rare genetic disorder characterized by short stature, hairy elbows, facial dysmorphism, and developmental delay. It can also be accompanied by musculoskeletal anomalies such as muscular hypotonia and small hands and feet. Mutations in the KMT2A gene have only recently been identified as the cause of Wiedemann-Steiner syndrome; therefore, only 16 patients from 15 fa…	http://dx.doi.org/10.1177/0883073816674095
DBNorm: normalizing high-density oligonucleotide microarray data based on distributions	BMC BIOINFORMATICS	Meng, Qinxue; Catchpoole, Daniel; Skillicorn, David; Kennedy, Paul J.	DIFFERENTIAL EXPRESSION; CLASSIFICATION	Background: Data from patients with rare diseases is often produced using different platforms and probe sets because patients are widely distributed in space and time. Aggregating such data requires a method of normalization that makes patient records comparable. Results: This paper proposed DBNorm, implemented as an R package, is an algorithm that normalizes arbitrarily distributed data to a com…	http://dx.doi.org/10.1186/s12859-017-1912-5
Leveraging network analytics to infer patient syndrome and identify causal genes in rare disease cases	BMC GENOMICS	Kramer, Andreas; Shah, Sohela; Rebres, Robert Anthony; Tang, Susan; Richards, Daniel Rene	PHENOTYPE; IDENTIFICATION; PRIORITIZATION; MUTATIONS; DIAGNOSIS; ONTOLOGY	Background: Next-generation sequencing is widely used to identify disease-causing variants in patients with rare genetic disorders. Identifying those variants from whole-genome or exome data can be both scientifically challenging and time consuming. A significant amount of time is spent on variant annotation, and interpretation. Fully or partly automated solutions are therefore needed to streamli…	http://dx.doi.org/10.1186/s12864-017-3910-4
Knowledge-driven binning approach for rare variant association analysis: application to neuroimaging biomarkers in Alzheimer's disease	BMC MEDICAL INFORMATICS AND DECISION MAKING	Kim, Dokyoon; Basile, Anna O.; Bang, Lisa; Horgusluoglu, Emrin; Lee, Seunggeun; Ritchie, Marylyn D.; Saykin, Andrew J.; Nho, Kwangsik	UNITED-STATES; PATHWAY; KINASE; BETA; BIOINFORMATICS; INTEGRATION; EXPRESSION; IMPACT	Background: Rapid advancement of next generation sequencing technologies such as whole genome sequencing (WGS) has facilitated the search for genetic factors that influence disease risk in the field of human genetics. To identify rare variants associated with human diseases or traits, an efficient genome-wide binning approach is needed. In this study we developed a novel biological knowledge-base…	http://dx.doi.org/10.1186/s12911-017-0454-0
DIGNiFI: Discovering causative genes for orphan diseases using protein-protein interaction networks	BMC SYSTEMS BIOLOGY	Liu, Xiaoxia; Yang, Zhihao; Lin, Hongfei; Simmons, Michael; Lu, Zhiyong	RARE DISEASES; PRIORITIZATION; SIMILARITY; COMPLEXES; INFORMATION; SET	Background: An orphan disease is any disease that affects a small percentage of the population. Orphan diseases are a great burden to patients and society, and most of them are genetic in origin. Unfortunately, our current understanding of the genes responsible for inherited orphan diseases is still quite limited. Developing effective computational algorithms to discover disease-causing genes wou…	http://dx.doi.org/10.1186/s12918-017-0402-8
Developing and evaluating rare disease educational materials co-created by expert clinicians and patients: the paradigm of congenital hypogonadotropic hypogonadism	ORPHANET JOURNAL OF RARE DISEASES	Badiu, Corin; Bonomi, Marco; Borshchevsky, Ivan; Cools, Martine; Craen, Margarita; Ghervan, Cristina; Hauschild, Michael; Hershkovitz, Eli; Hrabovszky, Erik; Juul, Anders; Kim, Soo-Hyun; Kumanov, Phillip; Lecumberri, Beatriz; Lemos, Manuel C.; Neocleous, Vassos; Niedziela, Marek; Djurdjevic, Sandra Pekic; Persani, Luca; Phan-Hug, Franziska; Pignatelli, Duarte; Pitteloud, Nelly; Popovic, Vera; Qui…	PARTICIPATORY RESEARCH; HEALTH LITERACY; CHALLENGES; QUESTIONS	Background: Patients with rare diseases face health disparities and are often challenged to find accurate information about their condition. We aimed to use the best available evidence and community partnerships to produce patient education materials for congenital hypogonadotropic hypogonadism (CHH) and the olfacto-genital (Kallmann) syndrome (i.e., CHH and defective sense of smell), and to eval…	http://dx.doi.org/10.1186/s13023-017-0608-2
RDFIO: extending Semantic MediaWiki for interoperable biomedical data management	JOURNAL OF BIOMEDICAL SEMANTICS	Lampa, Samuel; Willighagen, Egon; Kohonen, Pekka; King, Ali; Vrandecic, Denny; Grafstrom, Roland; Spjuth, Ola	BIOLOGICAL DATABASES; DRUG DISCOVERY; INFORMATION; CHALLENGES; SYSTEMS; WIKI; WEB	Background: Biological sciences are characterised not only by an increasing amount but also the extreme complexity of its data. This stresses the need for efficient ways of integrating these data in a coherent description of biological systems. In many cases, biological data needs organization before integration. This is not seldom a collaborative effort, and it is thus important that tools for d…	http://dx.doi.org/10.1186/s13326-017-0136-y
Mobile tablet audiometry in fluctuating autoimmune ear disease	JOURNAL OF OTOLARYNGOLOGY-HEAD & NECK SURGERY	Kohlert, Scott; Bromwich, Matthew	PLAY AUDIOMETER; HEARING-LOSS; DISORDERS; ACCURACY; THERAPY	Background: Autoimmune inner ear disease (AIED) is a rare condition characterized by bilateral fluctuating sensorineural hearing loss (SNHL). The labile nature of this hearing loss makes it difficult to accurately quantify with conventional methods, and therefore it is challenging to rehabilitate. Methods: Over a 9-month period one pediatric patient with severe AIED was monitored and conducted ho…	http://dx.doi.org/10.1186/s40463-017-0195-1
Genome and transcriptome profiling of fibrolamellar hepatocellular carcinoma demonstrates p53 and IGF2BP1 dysregulation	PLOS ONE	Sorenson, Eric C.; Khanin, Raya; Bamboat, Zubin M.; Cavnar, Michael J.; Kim, Teresa S.; Sadot, Eran; Zeng, Shan; Greer, Jonathan B.; Seifert, Adrian M.; Cohen, Noah A.; Crawley, Megan H.; Green, Benjamin L.; Klimstra, David S.; DeMatteo, Ronald P.	EXPRESSION ANALYSIS; GENE-EXPRESSION; COPY-NUMBER; CANCER; LIVER; ALGORITHM; SURVIVAL; REVEALS; FUSION; KINASE	Fibrolamellar hepatocellular carcinoma (FL-HCC) is a rare variant of HCC that most frequently affects young adults. Because of its rarity and an absence of preclinical models, our understanding of FL-HCC is limited. Our objective was to analyze chromosomal alterations and dysregulated gene expression in tumor specimens collected at a single center during two decades of experience with FL-HCC. We …	http://dx.doi.org/10.1371/journal.pone.0176562
An occult ectopic parathyroid adenoma in a pediatric patient: a case report and management algorithm	JOURNAL OF PEDIATRIC ENDOCRINOLOGY & METABOLISM	Bauman, Brent D.; Evasovich, Maria; Louiselle, Amanda; Zheng, Eugene; Goodwin, Kevin; Sekulic, Miroslav; Li, Faqian; Andrade, Raphael; Segura, Bradley J.	PRIMARY HYPERPARATHYROIDISM; EXPERIENCE; CHILDREN	Background: Hyperparathyroidism (HPT) is a rare disease in the pediatric population, and optimal management may be unclear if it is due to an occult parathyroid adenoma. We present a case report of a pediatric patient with an occult, ectopic, supernumerary, parathyroid adenoma. Case presentation: A 13-year-old female who initially presented with anxiety was diagnosed with HPT. Preoperative imagin…	http://dx.doi.org/10.1515/jpem-2017-0077
Diagnostics of inborn errors of metabolism: laboratory approaches	ORVOSI HETILAP	Szabo Eszter; Balogh Lidia; Szabo Attila; Szatmari Ildiko	FATTY-ACID OXIDATION; HYPOGLYCEMIA; MANAGEMENT; DISORDERS	Inherited errors of metabolism are rare genetic disorders characterized by diverse clinical and biochemical phenotypes. The complexity of signs and symptoms often presents a challenge for both clinicians and laboratory specialists. In many cases, prevention of permanent neurological symptoms or death in patients presenting these disorders is dependent on early diagnosis and introduction of approp…	http://dx.doi.org/10.1556/650.2017.30899
The Direct Cost of Managing a Rare Disease: Assessing Medical and Pharmacy Costs Associated with Duchenne Muscular Dystrophy in the United States	JOURNAL OF MANAGED CARE & SPECIALTY PHARMACY	Thayer, Sarah; Bell, Christopher; McDonald, Craig M.	CORTICOSTEROID TREATMENT; MORTALITY; SURVIVAL; OUTCOMES; THERAPY	BACKGROUND: A Duchenne muscular dystrophy (DMD) cohort was identified using a claims-based algorithm to estimate health care utilization and costs for commercially insured DMD patients in the United States. Previous analyses have used broad diagnosis codes that include a range of muscular dystrophy types as a proxy to estimate the burden of DMD. OBJECTIVE: To estimate DMD-associated resource util…	http://dx.doi.org/10.18553/jmcp.2017.23.6.633
Robotic assisted excision of type I choledochal cyst with Roux-en-y hepaticojejunostomy reconstruction	HEPATOBILIARY SURGERY AND NUTRITION	Wang, Shin-E; Chen, Shih-Chin; Shyr, Bor-Uei; Shyr, Yi-Ming	LAPAROSCOPIC TREATMENT; RESECTION; EXPERIENCE	Choledochal cyst is a relatively rare congenital disease. The current standard treatment of choice for choledochal cyst is complete excision with Roux-en-y hepaticojejunostomy due to possible associated complications if left untreated, such as cholangitis, pancreatitis, cirrhosis, portal hypertension, and biliary malignancy. Traditionally, the resection for choledochal cyst is carried out with op…	http://dx.doi.org/10.21037/hbsn.2017.01.15
Robotic totally endoscopic coronary artery bypass for isolated ostial stenosis of the left coronary artery	JOURNAL OF THORACIC DISEASE	Kuo, Chia-Cheng; Hsing, Chung-Hsi; Chen, Chun-I; Lee, Chen-Hui; Cheng, Bor-Chih	None	Isolated ostial stenosis (IOS) is a rare disease that encroaches on aorto-coronary junction of uncertain etiology. All distal coronary vessels present normally. IOS occurs predominantly in premenopausal young women with few risk factors for atherosclerotic disease. Here, we report a 40-year-old woman who had experienced crescendo angina for 4 months. Surgical revascularization was achieved by rob…	http://dx.doi.org/10.21037/jtd.2017.10.102
Amelogenesis Imperfecta: Case Study	OPERATIVE DENTISTRY	Leevailoj, C.; Lawanrattanakul, S.; Mahatumarat, K.	INTERDISCIPLINARY APPROACH; CONSERVATIVE TREATMENT; CERAMIC RESTORATIONS; ORAL REHABILITATION; RESTORING FUNCTION; PATIENT; CLASSIFICATION; AESTHETICS; PORCELAIN	Amelogenesis imperfecta (AI) refers to a group of rare genetic disorders that involve tooth development and that are passed down through families as a dominant trait. This condition is characterized by abnormal enamel formation caused by gene mutations that alter the quality and/or quantity of enamel. This dental problem can impact both primary and permanent dentition, varies among affected indiv…	http://dx.doi.org/10.2341/13-256-S
FAM20A Gene Mutation: Amelogenesis or Ectopic Mineralization?	FRONTIERS IN PHYSIOLOGY	Lignon, Guilhem; Beres, Fleur; Quentric, Mickael; Rouziere, Stephan; Weil, Raphael; De La Dure-Molla, Muriel; Naveau, Adrien; Kozyraki, Renata; Dessombz, Arnaud; Berdal, Ariane	X-RAY-FLUORESCENCE; GINGIVAL HYPERPLASIA SYNDROME; ZN2+ CATIONS; IMPERFECTA; ENAMEL; PROTEIN; STRONTIUM; BIOMINERALIZATION; PHOSPHORYLATION; CALCIFICATIONS	Background and objective: FAM20A gene mutations result in enamel renal syndrome (ERS) associated with amelogenesis imperfecta (AI), nephrocalcinosis, gingival fibromatosis, and impaired tooth eruption. FAM20A would control the phosphorylation of enamel peptides and thus enamel mineralization. Here, we characterized the structure and chemical composition of unerupted tooth enamel from ERS patients…	http://dx.doi.org/10.3389/fphys.2017.00267
OrphanAnesthesia - a common project of the Scientific Working Group of Paediatric Anaesthesia of the German Society of Anaesthesiology and Intensive Care Medicine	ANASTHESIOLOGIE & INTENSIVMEDIZIN	Muenster, Tino	SURGICALLY REPAIRED TETRALOGY; FALLOT; CHILDREN; PREMEDICATION; MANAGEMENT; MIDAZOLAM	The target of OrphanAnesthesia is the publication of anaesthesia recommendations for patients suffering from rare diseases in order to improve patients' safety. When it comes to the management of patients with rare diseases, there are only sparse evidence-based facts and even far less knowledge in the anaesthetic outcome. OrphanAnesthesia would like to merge this knowledge based on scientific pub…	http://dx.doi.org/10.1002/sam.11337
OrphanAnesthesia - a common project of the Scientific Working Group of Paediatric Anaesthesia of the German Society of Anaesthesiology and Intensive Care Medicine	ANASTHESIOLOGIE & INTENSIVMEDIZIN	Muenster, Tino	ABSENT-RADIUS SYNDROME; THROMBOCYTOPENIA; PARTURIENT; MANAGEMENT	The target of OrphanAnesthesia is the publication of anaesthesia recommendations for patients suffering from rare diseases in order to improve patients' safety. When it comes to the management of patients with rare diseases, there are only sparse evidence-based facts and even far less knowledge in the anaesthetic outcome. OrphanAnesthesia would like to merge this knowledge based on scientific pub…	http://dx.doi.org/10.1002/sim.8414
Role of stereotactic radiosurgery in the treatment of acromegaly	JOURNAL OF THE PAKISTAN MEDICAL ASSOCIATION	Naeem, Komal; Darbar, Aneela; Shamim, Muhammad Shahzad	None	Acromegaly is a rare, indolent disease due to overproduction of growth hormone. Surgery is identified as primary treatment, but has its limitation, thus frequently requiring alternate treatment options as adjunct to surgery. Stereotactic radiosurgery (SRS) has been used as adjuvant and alternate therapy in patients with inoperable or residual disease; or those not fit for surgery. It has shown re…	http://dx.doi.org/10.1002/sim.9022
No mutation in NTRK1 or NGF in a Chinese patient with hereditary sensory and autonomic neuropathy type IV	INTERNATIONAL JOURNAL OF CLINICAL AND EXPERIMENTAL MEDICINE	Zhang, Lei; Hu, Cheng; Zhang, Si-Jin; Lan, Ji-Yu; Guo, Ying-Jie	NERVE GROWTH-FACTOR; CONGENITAL INSENSITIVITY; PAIN; RECEPTOR; GENE; ANHIDROSIS	Hereditary sensory and autonomic neuropathy type IV (HSAN IV), or congenital insensitivity to pain with anhidrosis (CIPA), is a rare autosomal recessive disease which is characterized by childhood onset of a lack of pain sensation, anhidrosis, and mental retardation. Mutations in the neurotrophic tyrosine kinase receptor type 1 (NTRK1) responsible for neurotrophin signaling pathway have been asso…	http://dx.doi.org/10.1002/uog.26242
[truncated: 993 more rows]
